# Supplementary material for: BAF45b Is Required for Efficient Zika Virus Infection of HAP1 Cells
Source: Viruses. 2021 Oct 6;13(10):2007. doi: 10.3390/v13102007 (PMC8540262; doi:10.3390/v13102007)
Supplement: Supplementary file 1 [file viruses-13-02007-s001.zip]

Archive with 5 entries (5 files):
- SUPPLEMENTAL MATERIAL CLEAN.pdf
- Table S1.xlsx
- Table S2.xlsx
- Table S3.xlsx
- Table S4.xlsx
