# Supplementary material for: BAF45b Is Required for Efficient Zika Virus Infection of HAP1 Cells
Source: Viruses. 2021 Oct 6;13(10):2007. doi: 10.3390/v13102007 (PMC8540262; doi:10.3390/v13102007)
Supplement: Supplementary file 1 [file viruses-13-02007-s001.zip › Table S1.xlsx]

## Sheet: S1
Rank	Correlation	Target Vector descriptor For Display	Count Common Cell Lines	Seed Standard Deviation	Target Standard Deviation
1	0.807	DYRK4	7	17.034	0.662
2	0.626	DOCK7	6	23.649	0.703
3	0.559	DOCK6	54	20.53	3.194
4	0.549	AKAP12	54	20.53	0.52
5	0.538	RNGTT	54	20.53	44.357
6	0.535	FAM222A	54	20.53	261.945
7	0.52	FAM168A	54	20.53	74.923
9	0.518	MRPL51	54	20.53	1016.95
10	0.515	KBTBD12	54	20.53	23.804
11	0.514	FAM168A	54	20.53	58.185
12	0.508	MEPCE	54	20.53	0.182
14	0.502	HDAC8	54	20.53	31.842
15	0.501	POP4	54	20.53	60.182
16	0.498	CLDN6	54	20.53	3.83
18	0.496	USP46	54	20.53	30.133
19	0.495	DZIP3	54	20.53	11.929
21	0.495	TRO	54	20.53	7.77
22	0.494	BTRC	54	20.53	38.566
23	0.494	DNAH12	54	20.53	40.205
24	0.494	SUV420H1	54	20.53	177.963
27	0.487	ING4	54	20.53	22.062
28	0.483	GTPBP8	54	20.53	48.609
29	0.481	CRK	54	20.53	14.949
30	0.478	C2orf81	54	20.53	13.405
31	0.477	CAMTA1	54	20.53	69.333
32	0.476	LRRC49	54	20.53	15.126
33	0.476	MRPL51	54	20.53	210.729
34	0.476	TAF1B	54	20.53	16.079
36	0.474	NDUFC2	54	20.53	565.417
37	0.472	LOC100506013	54	20.53	4.629
38	0.471	RNGTT	54	20.53	33.395
40	0.469	YIPF6	54	20.53	15.127
43	0.468	LINC00458	54	20.53	3.693
44	0.468	PRPF40A	54	20.53	35.285
42	0.468	STAMBP	54	20.53	20.267
49	0.466	ARHGAP4	14	20.683	0.461
46	0.466	CLDN6	54	20.53	7.6
48	0.466	TIMM22	54	20.53	109.908
45	0.466	ZCCHC12	54	20.53	11.146
50	0.465	AQP4	54	20.53	4.425
51	0.465	COX15	54	20.53	14.125
53	0.463	LOC389895	54	20.53	29.543
54	0.462	FAM168A	54	20.53	13.299
56	0.458	CLDN6	54	20.53	28.944
61	0.455	HOXA10	54	20.53	11.511
59	0.455	RYBP	9	19.186	0.648
62	0.454	LOC730098	54	20.53	10.506
64	0.453	MED12	54	20.53	6.461
65	0.453	SEC14L4	54	20.53	41.75
67	0.452	ASGR2	54	20.53	1.914
66	0.452	MYEOV2	54	20.53	333.521
68	0.451	SEZ6L	30	20.667	0.496
71	0.45	LOC100506675	54	20.53	3.191
70	0.45	OAT	8	24.993	0.713
76	0.448	FMO2	54	20.53	27.905
74	0.448	GPCPD1	54	20.53	103.098
75	0.448	RYR1	54	20.53	10.597
78	0.446	CEP70	54	20.53	78.027
79	0.446	LCA5	54	20.53	15.943
80	0.446	USP46	54	20.53	103.843
82	0.445	FAM168A	54	20.53	16.557
84	0.445	GBP5	54	20.53	35.265
87	0.444	CEP70	54	20.53	131.997
89	0.444	IGH	54	20.53	0.203
86	0.444	NDUFB6	54	20.53	150.709
85	0.444	NFIB	54	20.53	130.629
90	0.443	AKAP12	54	20.53	276.77
92	0.442	SEC14L4	54	20.53	65.222
93	0.44	MYEF2	54	20.53	39.544
95	0.44	SLC4A7	54	20.53	71.175
99	0.439	GNG2	54	20.53	21.491
100	0.439	HMGCLL1	54	20.53	7.971
101	0.439	KDM5A	54	20.53	6.874
97	0.439	LOC100507150	54	20.53	3.812
104	0.438	CAMTA1	54	20.53	94.626
105	0.438	IGSF1	54	20.53	7.97
109	0.437	BMS1	54	20.53	70.867
106	0.437	SLC4A7	54	20.53	3.933
110	0.436	SEC14L4	54	20.53	60.802
112	0.435	AKAP12	54	20.53	625.14
113	0.435	AKAP12	54	20.53	128.402
114	0.435	AKAP12	54	20.53	367.921
111	0.435	HDAC8	54	20.53	46.032
117	0.434	LCA5	54	20.53	10.946
119	0.433	AKAP12	54	20.53	401.893
121	0.433	GPCPD1	54	20.53	92.925
120	0.433	LINC00551	54	20.53	9.023
122	0.432	HMGN3	54	20.53	438.743
131	0.431	DFFA	54	20.53	121.007
129	0.431	MAPK10	54	20.53	8.716
126	0.431	RNGTT	54	20.53	35.357
127	0.431	SYNJ2BP	54	20.53	122.583
125	0.431	TMA7	54	20.53	623.465
130	0.431	TMEM63C	54	20.53	11.24
124	0.431	UNC45B	54	20.53	27.906
133	0.43	NDUFB8	54	20.53	323.487
134	0.429	CLDN6	54	20.53	51.725
138	0.428	NFIB	54	20.53	2.75
140	0.427	EIF2AK1	54	20.53	23.575
141	0.427	MUSK	54	20.53	0.936
143	0.426	ING5	54	20.53	48.859
151	0.426	INTS4	54	20.53	105.301
146	0.426	MRPL51	54	20.53	86.128
144	0.426	MRPL51	54	20.53	71.545
150	0.426	MRPL51	54	20.53	359.216
148	0.426	NCR1	54	20.53	1.022
147	0.426	NFIB	54	20.53	58.698
153	0.425	CNKSR3	54	20.53	57.386
158	0.425	PON1	54	20.53	1.929
156	0.425	USP46	54	20.53	36.579
154	0.425	USP46	54	20.53	107.697
161	0.424	DNAJC4	54	20.53	12.62
160	0.424	ERBB4	54	20.53	4.852
159	0.424	ZNF800	54	20.53	4.921
162	0.423	ASB3	54	20.53	50.7
163	0.423	LOC339803	54	20.53	35.38
167	0.422	DPY19L2	54	20.53	21.157
166	0.422	SENP6	54	20.53	0.103
170	0.421	CAMTA1	54	20.53	85.732
171	0.421	CCK	54	20.53	6.84
172	0.421	GAPDH	54	20.53	39.366
168	0.421	KRT6C	54	20.53	14.809
175	0.42	GPCPD1	54	20.53	155.371
174	0.42	MIB2	54	20.53	43.615
177	0.419	ARHGAP28	54	20.53	37.861
176	0.419	FAM175B	54	20.53	24.715
179	0.419	YIPF6	54	20.53	41.494
181	0.418	CLDN6	54	20.53	9.734
183	0.418	IFNAR1	54	20.53	10.771
182	0.418	INTS4	54	20.53	72.168
184	0.418	NPAS3	54	20.53	24.526
180	0.418	PBRM1	54	20.53	3.562
185	0.417	ATP7A	54	20.53	34.366
188	0.417	LCA5	54	20.53	18.99
186	0.417	PHIP	54	20.53	68.53
189	0.416	AKAP12	53	20.581	0.311
195	0.416	ITGB8	54	20.53	1024.5
192	0.416	LOC100507288	54	20.53	4.082
198	0.415	C2orf81	54	20.53	14.736
197	0.415	FIG4	54	20.53	31.847
200	0.415	LAS1L	54	20.53	20.22
201	0.415	NDUFC2	54	20.53	486.385
196	0.415	SRD5A3	54	20.53	3.898
206	0.414	FAM168A	54	20.53	8.23
202	0.414	PHC1	54	20.53	50.352
204	0.414	PRMT1	54	20.53	111.035
210	0.413	G3BP2	54	20.53	152.435
208	0.413	HYDIN	54	20.53	5.171
209	0.413	WDR54	54	20.53	227.285
211	0.412	C1orf227	54	20.53	62.961
216	0.412	FBN2	54	20.53	107.232
213	0.412	SLC45A1	54	20.53	19.077
215	0.412	TAOK1	54	20.53	25.782
214	0.412	ZBTB20	54	20.53	244.713
220	0.411	BAF53B	54	20.53	1.323
219	0.411	CALCB	54	20.53	7.628
223	0.411	FAM168A	54	20.53	17.329
221	0.411	RSF1	54	20.53	47.585
226	0.41	CLNS1A	54	20.53	83.43
225	0.41	HGF	54	20.53	4.964
230	0.41	ITGB4	54	20.53	1.65
227	0.41	PLEKHG4B	54	20.53	19.438
224	0.41	RYR1	54	20.53	60.58
229	0.41	USB1	54	20.53	45.334
233	0.409	ANKRD20A1	54	20.53	3.202
236	0.409	ERCC6L	54	20.53	43.626
232	0.409	GPCPD1	54	20.53	106.619
235	0.409	ING4	54	20.53	22.51
231	0.409	PPP1R21	54	20.53	42.196
234	0.409	SNHG9	54	20.53	34.662
242	0.408	BARHL1	54	20.53	4.786
237	0.408	DYRK1B	54	20.53	47.36
239	0.408	IGSF1	54	20.53	10.307
243	0.408	PFDN4	54	20.53	9.819
244	0.408	UBR4	54	20.53	61.276
241	0.408	UMPS	54	20.53	80.825
249	0.407	ATRX	54	20.53	5.53
250	0.407	C12orf4	54	20.53	83.727
248	0.407	EIF4E2	54	20.53	22.106
263	0.406	CABP7	54	20.53	5.811
260	0.406	CEP70	54	20.53	31.979
261	0.406	HDAC8	54	20.53	33.061
251	0.406	HEYL	54	20.53	21.896
259	0.406	INTS4	54	20.53	134.93
252	0.406	PJA1	54	20.53	120.235
253	0.406	SDAD1	54	20.53	172.545
262	0.406	SLCO1A2	54	20.53	1.419
266	0.405	KPNA1	54	20.53	50.231
264	0.405	LANCL1	54	20.53	67.57
265	0.405	PHC1	54	20.53	81.707
267	0.405	RSF1	54	20.53	28.195
268	0.404	AMIGO3	54	20.53	99.29
269	0.404	BOD1L1	54	20.53	66.143
270	0.404	RORB	54	20.53	18.548
275	0.403	C11orf30	54	20.53	74.813
274	0.403	SNAPC2	39	21.942	0.49
273	0.403	TTR	54	20.53	6.781
284	0.402	CLCNKA	54	20.53	1.296
281	0.402	INO80D	54	20.53	41.273
279	0.402	MINPP1	54	20.53	67.845
285	0.402	NPAS3	54	20.53	30.358
287	0.401	OSBPL11	54	20.53	167.634
296	0.4	BTRC	54	20.53	36.586
293	0.4	G3BP2	54	20.53	109.386
289	0.4	GPCPD1	54	20.53	41.37
290	0.4	LOC100130700	54	20.53	219.214
295	0.4	SNAP25	54	20.53	21.158
291	0.4	THNSL1	54	20.53	13.939
306	0.399	HAUS6	54	20.53	85.749
305	0.399	IQCA1	54	20.53	4.736
297	0.399	MLF2	54	20.53	218.993
300	0.399	STC1	54	20.53	159.643
302	0.399	USP10	54	20.53	41.313
298	0.399	YIPF6	54	20.53	209.587
312	0.398	ERCC6L	54	20.53	91.828
308	0.398	GABARAPL3	54	20.53	98.766
311	0.398	RSF1	54	20.53	25.789
309	0.398	RSPH3	54	20.53	24.385
313	0.398	TAF1B	54	20.53	48.321
314	0.398	ZNF853	54	20.53	9.151
317	0.397	ARL3	54	20.53	27.406
325	0.397	FOXK1	54	20.53	3.852
316	0.397	ITGB8	54	20.53	1087.94
322	0.397	NAT8B	54	20.53	5.813
319	0.397	NFIB	54	20.53	25.929
318	0.397	RB1CC1	54	20.53	10.214
321	0.397	RNF145	54	20.53	331.326
323	0.397	RPRM	54	20.53	38.136
320	0.397	SDAD1	54	20.53	54.814
334	0.396	ARL3	54	20.53	13.892
333	0.396	C12orf4	54	20.53	51.617
336	0.396	COX15	54	20.53	129.389
331	0.396	CTSL2	54	20.53	155.948
335	0.396	METTL16	54	20.53	169.382
329	0.396	NDUFB8	54	20.53	414.237
327	0.396	RORB	54	20.53	3.934
326	0.396	SLC22A17	54	20.53	27.197
328	0.396	SUV420H1	54	20.53	197.082
345	0.395	KLRF1	54	20.53	10.246
340	0.395	MIR7-3HG	54	20.53	39.332
343	0.395	NRK	54	20.53	71.125
339	0.395	PHC1	54	20.53	61.44
342	0.395	STON1	54	20.53	16.292
337	0.395	STOX2	54	20.53	44.949
338	0.395	TAF9B	54	20.53	102.693
341	0.395	TMA7	54	20.53	828.27
351	0.394	DNAJC11	54	20.53	97.242
352	0.394	IFT20	54	20.53	182.802
354	0.394	LOC389895	54	20.53	15.754
356	0.394	NFIB	54	20.53	95.132
349	0.394	NFIB	54	20.53	136.613
360	0.393	CEP70	54	20.53	36.459
359	0.393	HAS1	54	20.53	1.107
358	0.393	NDUFB8	54	20.53	325.503
357	0.393	SUV420H1	54	20.53	152.398
365	0.392	CLOCK	54	20.53	4.542
364	0.392	CPT1C	8	19.146	0.509
361	0.392	DZIP3	54	20.53	5.631
363	0.392	SEC14L1P1	54	20.53	3.453
366	0.392	YLPM1	54	20.53	2.17
372	0.391	ING5	54	20.53	10.658
367	0.391	ITGB8	54	20.53	19.227
368	0.391	KTN1	54	20.53	83.845
369	0.391	POLR2A	54	20.53	170.373
375	0.391	RASGRF1	54	20.53	3.915
371	0.391	RIPPLY2	54	20.53	11.602
370	0.391	SEMA3A	54	20.53	21.242
374	0.391	STC1	54	20.53	120.918
381	0.39	ADSL	54	20.53	51.615
384	0.39	C1orf86	54	20.53	90.318
385	0.39	GABARAPL1	54	20.53	35.649
382	0.39	GABRD	54	20.53	6.433
383	0.39	NDRG4	54	20.53	15.842
386	0.39	RNGTT	54	20.53	24.676
378	0.39	ZNF287	54	20.53	99.661
390	0.389	BOD1L1	54	20.53	39.433
389	0.389	CHGB	54	20.53	38.285
394	0.389	EIF2AK1	54	20.53	14.172
387	0.389	LRFN1	54	20.53	14.155
391	0.389	POP4	54	20.53	208.548
392	0.389	SMNDC1	54	20.53	179.93
397	0.388	AFF2	54	20.53	2.495
398	0.388	CCK	54	20.53	3.849
402	0.388	GDPD5	54	20.53	50.573
399	0.388	MRPL51	54	20.53	700.706
396	0.388	OTUB1	54	20.53	66.6
395	0.388	RANBP10	54	20.53	15.168
403	0.388	RSF1	54	20.53	17.191
401	0.388	TECPR2	54	20.53	4.716
407	0.387	ACADSB	54	20.53	36.274
410	0.387	ASCL1	54	20.53	1.851
409	0.387	DSC1	54	20.53	2.712
412	0.387	GAPDH	54	20.53	2789.7
405	0.387	KLRC3	54	20.53	24.043
406	0.387	NDUFB6	54	20.53	5.486
404	0.387	NTS	54	20.53	115.851
413	0.387	PRSS54	54	20.53	3.668
408	0.387	PTH2R	54	20.53	7.434
414	0.387	ZNF319	54	20.53	29.069
417	0.386	C5orf48	54	20.53	1.819
419	0.386	GABARAPL1	54	20.53	32.574
418	0.386	LRRC49	54	20.53	50.81
427	0.386	MLF2	54	20.53	201.411
426	0.386	NDUFC1	54	20.53	426.981
420	0.386	PRND	54	20.53	50.694
423	0.386	ZCWPW1	54	20.53	90.243
438	0.385	RORB	54	20.53	20.788
433	0.385	RSF1	54	20.53	168.148
431	0.385	SCG2	54	20.53	163.524
429	0.385	TTC30A	54	20.53	4.111
434	0.385	UNC5C	54	20.53	39.773
445	0.384	LRRC49	54	20.53	144.869
440	0.384	NPY	54	20.53	15.618
448	0.384	RBM6	54	20.53	19.439
444	0.384	RIPPLY2	54	20.53	17.074
447	0.384	SHPRH	54	20.53	33.972
439	0.384	ZC3H18	54	20.53	103.789
456	0.383	EMC6	54	20.53	101.071
450	0.383	NCAPD2	54	20.53	61.935
454	0.383	NEK4	54	20.53	22.383
460	0.383	PLD3	54	20.53	244.498
453	0.383	TF	54	20.53	19.197
451	0.383	TMEM134	54	20.53	106.899
449	0.383	YIPF6	54	20.53	76.123
475	0.382	ELMOD2	54	20.53	123.307
463	0.382	FKBP1B	54	20.53	52.648
466	0.382	LRIG1	54	20.53	4.367
473	0.382	MRPL51	54	20.53	264.422
467	0.382	NOL9	54	20.53	253.736
471	0.382	PDS5A	54	20.53	14.127
472	0.382	RBM6	54	20.53	74.414
470	0.382	SLAIN2	54	20.53	39.342
474	0.382	TAF6L	54	20.53	6.856
461	0.382	VIT	54	20.53	29.318
484	0.381	GBP5	54	20.53	65.419
477	0.381	NFIB	54	20.53	121.955
478	0.381	NUDT10	54	20.53	18.028
480	0.381	OBP2B	54	20.53	1.977
483	0.381	TAF1	54	20.53	6.091
485	0.381	VIT	54	20.53	62.174
476	0.381	XRN2	54	20.53	186.425
494	0.38	CASC2	54	20.53	2.81
492	0.38	DCBLD2	54	20.53	8.851
490	0.38	MKL2	54	20.53	100.993
496	0.38	NPAS3	54	20.53	46.646
493	0.38	NTS	54	20.53	110.726
500	0.38	PTPLB	54	20.53	99.967
499	0.38	SMARCAD1	54	20.53	82.134
489	0.38	SPACA3	54	20.53	4.359
498	0.38	UNC5C	54	20.53	20.771
503	0.379	CYLC2	54	20.53	4.101
508	0.379	FAM178A	54	20.53	16.288
512	0.379	LOC100268168	54	20.53	42.677
507	0.379	MYEF2	54	20.53	35.821
506	0.379	PDE4B	54	20.53	290.88
504	0.379	PTMS	54	20.53	43.285
502	0.379	RBMS3	54	20.53	6.496
517	0.378	AQP5	54	20.53	59.795
523	0.378	C12orf60	54	20.53	24.191
516	0.378	SMARCA3	54	20.53	13.485
526	0.378	NDRG4	54	20.53	38.765
527	0.378	NRSN1	45	20.062	0.288
515	0.378	PPIA	54	20.53	42.917
531	0.378	SAT1	54	20.53	710.797
522	0.378	SEC22A	54	20.53	31.08
529	0.378	THSD7A	54	20.53	8.272
519	0.378	TMEM59L	54	20.53	11.173
537	0.377	C20orf144	54	20.53	3.18
534	0.377	FGD2	54	20.53	10.261
535	0.377	LOC100130000	54	20.53	6.513
545	0.377	LOC550643	54	20.53	293.941
542	0.377	NDRG4	54	20.53	14.143
539	0.377	SEC14L4	54	20.53	55.085
543	0.377	TMEM174	54	20.53	3.162
546	0.377	USMG5	54	20.53	850.033
538	0.377	ZNF461	54	20.53	28.853
533	0.377	ZNF780B	54	20.53	25.411
549	0.376	LOC339803	54	20.53	44.048
547	0.376	MUSK	54	20.53	322.841
552	0.376	PDE4B	54	20.53	163.739
556	0.375	ATRX	54	20.53	25.342
561	0.375	DRD1	54	20.53	3.171
554	0.375	GTPBP8	54	20.53	246.777
560	0.375	LOC100506406	54	20.53	37.981
558	0.375	TIMM50	54	20.53	896.713
557	0.375	TPCN2	54	20.53	13.458
553	0.375	ZCWPW1	54	20.53	8.489
569	0.374	FOXG1	54	20.53	126.144
570	0.374	MYEF2	54	20.53	4.409
571	0.374	SDK1	54	20.53	28.406
573	0.374	SEMA3A	54	20.53	43.192
565	0.374	TKT	54	20.53	150.689
566	0.374	UBIAD1	54	20.53	69.794
591	0.373	BIRC6	54	20.53	22.521
583	0.373	CPSF3L	54	20.53	116.257
585	0.373	DTNB	54	20.53	39.728
587	0.373	IGDCC3	54	20.53	102.281
576	0.373	MAGEE1	54	20.53	23.752
584	0.373	MYEF2	54	20.53	108.316
581	0.373	PTPN12	54	20.53	93.018
578	0.373	RBFOX3	54	20.53	37.65
589	0.373	SRRM4	54	20.53	4.74
580	0.373	YIPF6	54	20.53	20.807
594	0.372	CHGB	54	20.53	188.742
596	0.372	DNAJC16	54	20.53	36.409
599	0.372	GNAS	54	20.53	1049.52
593	0.372	GPM6A	51	20.067	0.514
595	0.372	LOC100049716	54	20.53	20.213
597	0.372	SLAIN2	54	20.53	208.244
592	0.372	TUBB4A	54	20.53	0.165
610	0.371	C10orf35	54	20.53	105.743
604	0.371	CHGB	54	20.53	506.984
611	0.371	COX4I1	54	20.53	9.84
601	0.371	DPYSL4	54	20.53	31.811
602	0.371	FAM168A	54	20.53	0.201
614	0.371	KPNA1	54	20.53	14.218
613	0.371	LANCL1	54	20.53	366.332
603	0.371	PDE4B	54	20.53	63.998
612	0.371	PDE4B	54	20.53	113.055
606	0.371	RYK	54	20.53	6.146
626	0.37	C3orf17	54	20.53	262.467
631	0.37	CSPG5	54	20.53	12.692
620	0.37	DCBLD2	54	20.53	287.956
616	0.37	FRYL	54	20.53	37.908
630	0.37	HMGN3	54	20.53	340.162
629	0.37	MINPP1	54	20.53	27.18
619	0.37	NFIB	54	20.53	35.299
622	0.37	OSBPL11	54	20.53	109.577
632	0.37	PCDH17	54	20.53	67.553
635	0.37	PDE9A	54	20.53	5.797
617	0.37	PWWP2B	54	20.53	2.97
624	0.37	RSF1	54	20.53	71.599
621	0.37	SEMA3A	54	20.53	55.542
627	0.37	SLC6A19	54	20.53	5.214
637	0.37	SNX12	54	20.53	277.284
628	0.37	SOX2	54	20.53	31.364
641	0.369	ATRN	54	20.53	7.973
640	0.369	CLNS1A	54	20.53	234.828
646	0.369	DZIP3	54	20.53	40.382
653	0.369	ERICH2	54	20.53	54.96
644	0.369	LINC00845	54	20.53	29.89
648	0.369	LMCD1	54	20.53	215.299
654	0.369	NR4A2	54	20.53	31.069
649	0.369	PCDH9	54	20.53	3.483
638	0.369	PPP1CA	54	20.53	326.247
651	0.369	SPOCK2	54	20.53	181.023
647	0.369	USP15	54	20.53	7.712
664	0.368	ENAH	54	20.53	1257.38
656	0.368	FABP7	54	20.53	0.418
663	0.368	HDAC8	54	20.53	42.794
660	0.368	IGSF6	54	20.53	1.419
661	0.368	KLRK1	54	20.53	3.604
659	0.368	LANCL1	54	20.53	185.196
655	0.368	UQCRC1	54	20.53	326.718
673	0.367	C3orf38	54	20.53	89.777
666	0.367	COX7A2	54	20.53	549.225
672	0.367	DZIP3	54	20.53	9.854
667	0.367	NR4A2	54	20.53	156.553
674	0.367	PIANP	54	20.53	8.785
671	0.367	PPP1CA	54	20.53	466.009
668	0.367	SLC2A8	54	20.53	13.011
669	0.367	TAOK1	54	20.53	160.088
670	0.367	ZNF436	54	20.53	42.233
694	0.366	C19orf12	54	20.53	183.338
679	0.366	C4orf3	54	20.53	287.201
685	0.366	CD177	54	20.53	122.14
697	0.366	CDCA7L	54	20.53	356.904
693	0.366	DYNC1LI2	54	20.53	64.462
691	0.366	E2F4	54	20.53	0.115
688	0.366	ERV9-1	54	20.53	123.756
677	0.366	MRPL43	54	20.53	207.564
683	0.366	NR4A2	54	20.53	164.186
678	0.366	RBM6	54	20.53	32.6
687	0.366	SUV420H1	54	20.53	17.112
692	0.366	WRAP73	54	20.53	8.384
703	0.365	HMGN3	54	20.53	238.385
701	0.365	HUWE1	54	20.53	33.595
700	0.365	IPO4	54	20.53	327.695
702	0.365	RAD52	54	20.53	8.265
706	0.365	RYK	54	20.53	9.56
704	0.365	SPOCK2	54	20.53	33.184
710	0.364	AKAP12	54	20.53	114.296
715	0.364	DPCD	54	20.53	186.205
720	0.364	IGF2	54	20.53	0.545
718	0.364	MRPL43	54	20.53	123.343
712	0.364	NDUFB6	54	20.53	1296.71
719	0.364	THOC5	54	20.53	2.152
709	0.364	TPCN2	54	20.53	33.387
713	0.364	WBSCR17	54	20.53	66.726
716	0.364	ZNF853	54	20.53	25.105
724	0.363	C12orf60	54	20.53	9.308
732	0.363	C19orf12	54	20.53	226.312
725	0.363	CCDC34	54	20.53	196.549
733	0.363	COQ2	54	20.53	32.985
729	0.363	CTSL2	54	20.53	33.813
726	0.363	DGCR6L	54	20.53	1.561
738	0.363	FKBP1B	52	20.722	0.274
721	0.363	FOXI1	54	20.53	77.867
728	0.363	GSN	54	20.53	2.45
736	0.363	ITGB8	54	20.53	284.188
737	0.363	PEG10	54	20.53	0.48
731	0.363	RSF1	54	20.53	58.558
735	0.363	SLX4IP	54	20.53	60.218
740	0.363	SNAP47	28	22.339	0.547
723	0.363	TP53BP1	54	20.53	33.277
730	0.363	ZCCHC12	54	20.53	5.211
747	0.362	ADAMDEC1	54	20.53	4.555
750	0.362	COX7A2	54	20.53	0.114
746	0.362	CSNK1G1	54	20.53	68.114
744	0.362	FAM131C	54	20.53	27.596
753	0.362	LOC100129961	54	20.53	8.955
743	0.362	OR51E1	54	20.53	46.889
749	0.362	SAT1	54	20.53	1180.17
754	0.362	SDK1	54	20.53	12.782
745	0.362	TNFSF11	54	20.53	3.378
755	0.362	URI1	54	20.53	13.108
752	0.362	ZNF227	54	20.53	35.778
742	0.362	ZNF853	54	20.53	28.705
741	0.362	ZNRF4	54	20.53	1.423
763	0.361	AP5S1	54	20.53	172.999
771	0.361	IQCA1	54	20.53	29.525
767	0.361	NOL9	54	20.53	114.869
765	0.361	NPY	54	20.53	12.056
759	0.361	PCDHB18	54	20.53	3.884
758	0.361	UACA	54	20.53	31.537
768	0.361	ZNF436	54	20.53	50.203
787	0.36	AMOT	54	20.53	113.842
779	0.36	DENND5B	54	20.53	38.718
789	0.36	DPCD	54	20.53	94.827
799	0.36	DSC1	54	20.53	15.745
773	0.36	FAM13A-AS1	54	20.53	61.191
795	0.36	GRAMD1A	54	20.53	74.998
783	0.36	HTR4	54	20.53	21.48
784	0.36	KCTD5	54	20.53	3.638
794	0.36	MINPP1	54	20.53	152.793
785	0.36	MRPL43	54	20.53	226.301
775	0.36	PAH	54	20.53	1.06
793	0.36	PTMS	54	20.53	43.356
788	0.36	RBFOX3	54	20.53	46.074
776	0.36	RNF121	54	20.53	7.517
800	0.36	RORB	54	20.53	11.059
786	0.36	SON	54	20.53	8.828
792	0.36	SPATA12	54	20.53	58.556
780	0.36	TP73-AS1	54	20.53	6.805
797	0.36	UGT3A1	54	20.53	2.875
777	0.36	XRN2	54	20.53	66.614
821	0.359	AAMDC	54	20.53	122.668
822	0.359	DOCK4	54	20.53	52.173
812	0.359	EIF1	54	20.53	57.201
826	0.359	FBXO11	54	20.53	4.588
813	0.359	MANF	54	20.53	167.257
810	0.359	MDH1B	54	20.53	8.302
804	0.359	MRPL20	54	20.53	507.716
827	0.359	PDHB	54	20.53	72.155
809	0.359	REV1	54	20.53	4.627
824	0.359	RNGTT	54	20.53	10.114
811	0.359	RYR1	54	20.53	14.926
820	0.359	SLC30A9	54	20.53	35.358
816	0.359	SLU7	54	20.53	90.734
825	0.359	THSD7A	54	20.53	4.767
814	0.359	UCHL1	54	20.53	1916.58
808	0.359	USP37	54	20.53	15.066
806	0.359	ZNF677	54	20.53	13.452
838	0.358	ARL3	54	20.53	12.236
836	0.358	GTPBP5	54	20.53	64.16
840	0.358	HMGCLL1	54	20.53	15.356
839	0.358	LOC285043	54	20.53	52.72
833	0.358	LRRC7	54	20.53	5.241
835	0.358	MUL1	54	20.53	7.732
837	0.358	SCG2	54	20.53	213.002
830	0.358	SDK1	54	20.53	16.218
834	0.358	SMNDC1	54	20.53	55.105
854	0.357	ACER3	54	20.53	43.368
855	0.357	C11orf94	54	20.53	5.238
841	0.357	C3orf38	54	20.53	121.043
852	0.357	CALCB	54	20.53	4.51
850	0.357	CSF1R	54	20.53	4.066
857	0.357	FGF20	54	20.53	1.133
844	0.357	FKBP1B	54	20.53	22.42
848	0.357	LINC00482	54	20.53	5.287
858	0.357	LINC00673	54	20.53	5.104
853	0.357	NOC2L	54	20.53	78.114
843	0.357	PCBP1-AS1	54	20.53	6.628
847	0.357	PHIP	54	20.53	94.104
845	0.357	RSF1	54	20.53	21.238
877	0.356	ATP2B4	54	20.53	198.307
866	0.356	C16orf82	54	20.53	137.55
878	0.356	CASR	54	20.53	146.241
876	0.356	CDH8	54	20.53	4.269
875	0.356	BAF45B	54	20.53	85.489
859	0.356	FAM168A	54	20.53	12.429
865	0.356	GABARAPL1	54	20.53	196.171
868	0.356	KDM5C	54	20.53	40.04
861	0.356	NDUFB8	54	20.53	154.043
864	0.356	OBSL1	54	20.53	15.802
874	0.356	PLRG1	54	20.53	298.447
869	0.356	RIC8B	54	20.53	25.633
872	0.356	SERP2	54	20.53	5.045
863	0.356	SEZ6L	54	20.53	1.861
862	0.356	TNPO1	54	20.53	16.554
889	0.355	AURKAIP1	54	20.53	78.825
881	0.355	GABARAPL1	54	20.53	155.206
896	0.355	HIF1AN	54	20.53	7.392
890	0.355	ITGB8	54	20.53	28.3
887	0.355	KLRC3	54	20.53	122.096
886	0.355	LOC100131043	54	20.53	6.847
891	0.355	LOC100996246	54	20.53	4.225
884	0.355	MPRIP	54	20.53	7.121
893	0.355	NFIB	54	20.53	39.867
885	0.355	NTS	54	20.53	344.371
898	0.355	PHPT1	54	20.53	437.526
882	0.355	PROL1	54	20.53	2.715
892	0.355	RNGTT	54	20.53	25.538
904	0.354	ATN1	54	20.53	44.931
903	0.354	EID2B	54	20.53	54.165
907	0.354	KPNA1	54	20.53	28.793
909	0.354	LOC100128164	54	20.53	2.047
914	0.354	MRS2	54	20.53	34.812
899	0.354	NDRG4	54	20.53	23.369
915	0.354	OSBPL11	54	20.53	52.918
901	0.354	UBE2G1	54	20.53	29.023
906	0.354	YIPF6	54	20.53	20.922
918	0.353	CCDC102A	54	20.53	38.257
925	0.353	CSPG5	54	20.53	87.549
921	0.353	ERV9-1	54	20.53	119.014
922	0.353	GABRD	54	20.53	7.099
920	0.353	PARK7	54	20.53	368.142
928	0.353	RANBP17	54	20.53	5.781
931	0.353	RSF1	54	20.53	49.128
923	0.353	SDK1	54	20.53	30.231
929	0.353	SLC19A1	54	20.53	1.168
926	0.353	SOX3	54	20.53	32.786
919	0.353	TCP10	54	20.53	16.343
955	0.352	ADARB1	54	20.53	43.477
940	0.352	C17orf51	54	20.53	13.379
954	0.352	CGA	54	20.53	20.11
943	0.352	CORT	54	20.53	31.511
957	0.352	CPSF3L	54	20.53	120.758
952	0.352	FAM168B	54	20.53	58.705
936	0.352	GABBR2	54	20.53	15.941
959	0.352	GAPDHP62	54	20.53	87.715
949	0.352	HIF1AN	54	20.53	10.079
938	0.352	KIAA1524	54	20.53	192.637
950	0.352	KLRC3	54	20.53	47.923
937	0.352	LOC389895	54	20.53	51.648
942	0.352	POLR2B	54	20.53	94.244
958	0.352	PRKDC	54	20.53	75.668
947	0.352	RBFOX3	54	20.53	10.275
948	0.352	UQCRC1	54	20.53	392.558
944	0.352	ZMIZ1	54	20.53	91.773
934	0.352	ZNF331	54	20.53	92.317
962	0.351	AAMDC	54	20.53	103.057
978	0.351	ACAD10	54	20.53	5.9
975	0.351	BTRC	54	20.53	12.35
970	0.351	CLNS1A	54	20.53	273.184
964	0.351	DENND5B	54	20.53	16.01
974	0.351	DLL3	54	20.53	6.9
977	0.351	EID2	54	20.53	205.779
966	0.351	G3BP2	54	20.53	77.683
965	0.351	GPCPD1	54	20.53	55.715
973	0.351	LRRC23	54	20.53	23.663
979	0.351	NDUFA9	54	20.53	109.961
967	0.351	NR4A2	54	20.53	23.112
971	0.351	PCDH17	54	20.53	47
963	0.351	PPP1CB	54	20.53	1867.95
968	0.351	SLAIN2	54	20.53	6.263
961	0.351	SLC18A1	54	20.53	5.814
982	0.35	AOC3	54	20.53	6.599
995	0.35	APLP1	54	20.53	73.084
998	0.35	CEP128	54	20.53	33.264
989	0.35	CMTM3	54	20.53	177.742
983	0.35	CMTM6	54	20.53	0.147
994	0.35	EID2B	54	20.53	39.664
981	0.35	EP400	54	20.53	33.229
993	0.35	FAM5C	54	20.53	10.893
988	0.35	FEZF2	54	20.53	0.737
985	0.35	GNL1	54	20.53	36.596
984	0.35	HDAC8	54	20.53	57.39
987	0.35	HSFY1	54	20.53	77.852
1000	0.35	IL18	54	20.53	47.694
990	0.35	MPDZ	54	20.53	25.181
992	0.35	SPOCK2	54	20.53	140.758
996	0.35	UBE2J2	54	20.53	142.257
1011	0.349	GABBR2	54	20.53	6.631
1007	0.349	KLRC4	54	20.53	12.555
1010	0.349	LOC100131822	54	20.53	101.987
1002	0.349	MUL1	54	20.53	22.093
1014	0.349	MYEF2	54	20.53	267.893
1006	0.349	NDUFB8	54	20.53	118.567
1008	0.349	NR4A2	54	20.53	99.77
1016	0.349	PLTP	54	20.53	75.043
1015	0.349	RPGRIP1L	54	20.53	29.717
1005	0.349	SAT1	54	20.53	986.979
1004	0.349	TTC26	54	20.53	11.53
1012	0.349	WBSCR17	54	20.53	43.142
1024	0.348	EID2	54	20.53	184.435
1028	0.348	FAM124A	54	20.53	28.336
1020	0.348	FAM5C	54	20.53	7.592
1026	0.348	ING4	54	20.53	0.245
1022	0.348	KCNMA1	54	20.53	4.901
1021	0.348	MED29	54	20.53	419.282
1025	0.348	NFIB	54	20.53	87.369
1032	0.348	PDE4B	54	20.53	96.416
1034	0.348	POP4	54	20.53	99.005
1030	0.348	PSMC6	54	20.53	85.788
1023	0.348	PVRL3	54	20.53	98.939
1019	0.348	RPA3	54	20.53	131.845
1033	0.348	TLR10	54	20.53	15.599
1045	0.347	CHGB	54	20.53	60.383
1035	0.347	CRH	54	20.53	9.42
1039	0.347	GDPD5	54	20.53	95.978
1042	0.347	HTR7	54	20.53	52.008
1038	0.347	KPNA1	54	20.53	48.87
1043	0.347	LOC339803	54	20.53	75.536
1053	0.347	LOC93463	54	20.53	2.757
1041	0.347	RER1	54	20.53	31.754
1047	0.347	RPS16	54	20.53	59.94
1050	0.347	SCNN1G	54	20.53	12.183
1051	0.347	SPG7	54	20.53	14.317
1055	0.347	STOX2	54	20.53	37.96
1040	0.347	ZFHX4	54	20.53	59.974
1080	0.346	AHSG	54	20.53	9.339
1064	0.346	AMD1	54	20.53	77.582
1074	0.346	ATXN7	54	20.53	279.111
1077	0.346	CHN1	54	20.53	48.571
1082	0.346	CYB5B	54	20.53	153.292
1063	0.346	E2F2	54	20.53	7.02
1068	0.346	GABARAPL1	54	20.53	159.309
1060	0.346	KLHL5	54	20.53	173.265
1071	0.346	MAP7D3	54	20.53	48.493
1079	0.346	MED16	54	20.53	49.153
1078	0.346	MYEF2	54	20.53	82.504
1065	0.346	POP4	54	20.53	57.535
1066	0.346	STON1	54	20.53	46.678
1072	0.346	UBE2H	54	20.53	11.926
1069	0.346	USB1	54	20.53	0.146
1081	0.346	ZBED2	54	20.53	110.259
1076	0.346	ZBTB48	54	20.53	29.119
1092	0.345	BRD3	54	20.53	38.471
1097	0.345	C17orf59	54	20.53	72.525
1104	0.345	DBR1	54	20.53	100.6
1090	0.345	DGKB	54	20.53	3.926
1087	0.345	DYRK1B	54	20.53	13.457
1103	0.345	ESRRG	54	20.53	7.781
1091	0.345	MRPL33	54	20.53	210.497
1086	0.345	NTRK2	54	20.53	2.435
1105	0.345	PPP6R3	54	20.53	337.096
1088	0.345	PTTG1	54	20.53	515.509
1100	0.345	S1PR5	54	20.53	36.221
1098	0.345	SEC14L5	54	20.53	7.794
1102	0.345	SLAIN2	54	20.53	46.675
1095	0.345	SYTL3	54	20.53	58.188
1096	0.345	VTA1	54	20.53	820.149
1093	0.345	ZNF646	54	20.53	31.612
1125	0.344	ACADSB	54	20.53	36.771
1117	0.344	ATN1	53	20.581	0.13
1129	0.344	DIO2	54	20.53	25.861
1126	0.344	ELN	54	20.53	18.298
1115	0.344	ESPN	54	20.53	13.711
1120	0.344	HSPD1	54	20.53	3.914
1122	0.344	KTN1	54	20.53	285.529
1130	0.344	MYEF2	54	20.53	69.217
1121	0.344	NEDD9	54	20.53	41.532
1107	0.344	NF2	54	20.53	15.078
1137	0.344	NFIB	54	20.53	292.255
1132	0.344	NPAS3	54	20.53	5.317
1133	0.344	POLRMT	54	20.53	2.005
1109	0.344	RIPPLY2	54	20.53	63.465
1119	0.344	SLC8A2	29	20.185	0.466
1123	0.344	TKT	54	20.53	87.697
1124	0.344	VTA1	54	20.53	498.089
1127	0.344	YWHAE	54	20.53	311.181
1110	0.344	ZSWIM7	54	20.53	24.324
1152	0.343	EID2	54	20.53	355.709
1155	0.343	EPB41L4A	54	20.53	157.61
1147	0.343	FOXI1	54	20.53	4.223
1144	0.343	FSD1	54	20.53	39.886
1143	0.343	IRF2BP2	54	20.53	5.746
1141	0.343	IZUMO2	54	20.53	4.36
1154	0.343	LOC100996793	54	20.53	4.281
1158	0.343	MUM1L1	54	20.53	22.907
1150	0.343	NCAN	54	20.53	9.515
1146	0.343	PHC1	54	20.53	46.46
1161	0.343	RDX	54	20.53	84.876
1184	0.342	AIP	54	20.53	37.954
1183	0.342	ARL3	54	20.53	226.177
1165	0.342	ENAH	54	20.53	335.441
1174	0.342	ENAH	54	20.53	1070.96
1191	0.342	EZR	54	20.53	10.743
1176	0.342	FOXI1	54	20.53	5.095
1173	0.342	IL13RA1	54	20.53	40.249
1186	0.342	IP6K1	54	20.53	32.116
1164	0.342	ITGB8	54	20.53	15.801
1171	0.342	KANK4	54	20.53	29.997
1182	0.342	KRT35	54	20.53	287.296
1167	0.342	NFKB2	54	20.53	30.169
1166	0.342	PRR11	54	20.53	687.782
1168	0.342	RELT	54	20.53	16.522
1179	0.342	RPA3	54	20.53	243.329
1180	0.342	SAT1	54	20.53	116.624
1188	0.342	SEMA3A	54	20.53	161.998
1187	0.342	SMARCA1	54	20.53	0.353
1172	0.342	USP46	54	20.53	8.528
1177	0.342	USP46	54	20.53	17.104
1215	0.341	BHLHB9	54	20.53	23.325
1208	0.341	BTRC	54	20.53	10.317
1194	0.341	CA2	54	20.53	275.106
1198	0.341	CRHR1	54	20.53	8.226
1197	0.341	ENAH	54	20.53	153.855
1210	0.341	GLIPR2	54	20.53	303.128
1203	0.341	GPR173	54	20.53	31.717
1201	0.341	HGF	54	20.53	11.255
1214	0.341	INA	54	20.53	75.921
1209	0.341	LOC100996592	54	20.53	19.554
1206	0.341	MROH8	54	20.53	9.543
1199	0.341	NFIB	54	20.53	14.925
1205	0.341	PLD3	54	20.53	261.136
1207	0.341	POLR2B	54	20.53	164.87
1212	0.341	PSG6	54	20.53	66.28
1195	0.341	RPS16	54	20.53	39.397
1213	0.341	TMEM200C	54	20.53	5.004
1193	0.341	TRHDE	54	20.53	67.508
1204	0.341	UNC13D	54	20.53	200.259
1202	0.341	XRN2	54	20.53	238.116
1239	0.34	ALDOAP2	54	20.53	4.321
1224	0.34	C8orf74	54	20.53	44.783
1220	0.34	CPE	54	20.53	82.249
1231	0.34	DYNC1I1	54	20.53	34.97
1222	0.34	ESRRG	54	20.53	43.463
1218	0.34	GAREML	54	20.53	56.214
1223	0.34	GBP5	54	20.53	40.746
1238	0.34	GK	54	20.53	2.659
1235	0.34	GNAS	54	20.53	1106.66
1230	0.34	LDOC1	54	20.53	189.697
1221	0.34	PPP6R2	54	20.53	0.113
1226	0.34	PSMD10	54	20.53	336.534
1225	0.34	RASSF1	54	20.53	30.431
1242	0.34	SIT1	54	20.53	15.81
1234	0.34	SNAP25	54	20.53	14.347
1229	0.34	TEKT2	54	20.53	5.162
1216	0.34	TSHZ2	54	20.53	33.393
1227	0.34	TSHZ2	54	20.53	19.733
1228	0.34	VTA1	54	20.53	170.759
1236	0.34	VWA5A	54	20.53	35.768
1269	0.339	ACER3	54	20.53	50.011
1264	0.339	AFF2	54	20.53	2.883
1256	0.339	AGPS	54	20.53	99.33
1268	0.339	ATRX	54	20.53	44.397
1254	0.339	CSRNP3	54	20.53	36.326
1258	0.339	ENAH	54	20.53	84.554
1265	0.339	FXR1	54	20.53	91.5
1267	0.339	GDPD5	54	20.53	60.672
1260	0.339	GLIPR2	54	20.53	200.195
1262	0.339	HGF	54	20.53	42.974
1257	0.339	IQCA1	54	20.53	23.355
1252	0.339	NDUFB8	54	20.53	0.131
1255	0.339	NT5C3B	54	20.53	391.582
1250	0.339	PCBD2	54	20.53	417.621
1263	0.339	PHC1	54	20.53	20.012
1251	0.339	PTGDS	53	20.581	0.221
1249	0.339	PXDNL	54	20.53	19.039
1259	0.339	RNF25	54	20.53	11.471
1248	0.339	SALL3	54	20.53	87.521
1261	0.339	TRPM1	54	20.53	6.798
1253	0.339	WSCD1	54	20.53	22.549
1283	0.338	C19orf12	54	20.53	113.854
1292	0.338	G3BP2	54	20.53	204.22
1274	0.338	HGF	54	20.53	5.837
1289	0.338	HSPBAP1	54	20.53	25.615
1293	0.338	IGF2	54	20.53	0.347
1282	0.338	KLRC4	54	20.53	2.126
1275	0.338	PAK3	54	20.53	9.553
1277	0.338	RCAN2	54	20.53	15.049
1288	0.338	SDK1	54	20.53	17.071
1287	0.338	SOX18	54	20.53	3.583
1285	0.338	TMEM30A	54	20.53	257.848
1276	0.338	UBE2J2	54	20.53	9.968
1280	0.338	VWA5B2	54	20.53	4.011
1311	0.337	BBIP1	54	20.53	79.061
1320	0.337	C12orf4	54	20.53	22.613
1303	0.337	CCDC181	54	20.53	23.307
1310	0.337	CPSF3L	54	20.53	117.957
1305	0.337	DHX57	54	20.53	8.514
1316	0.337	DOCK3	54	20.53	11.846
1295	0.337	EID2	54	20.53	296.013
1324	0.337	FIG4	54	20.53	56.462
1319	0.337	GZMH	54	20.53	2.286
1317	0.337	KPNA1	54	20.53	44.416
1304	0.337	LRRC49	54	20.53	11.884
1302	0.337	MAP3K19	54	20.53	0.913
1300	0.337	MAPK8IP3	54	20.53	22.786
1309	0.337	MASP1	54	20.53	1.042
1306	0.337	MED29	54	20.53	373.784
1321	0.337	NACAP1	54	20.53	463.972
1318	0.337	NAP1L2	54	20.53	36.612
1315	0.337	PCDH17	54	20.53	62.933
1299	0.337	PLTP	54	20.53	825.454
1308	0.337	RGPD1	54	20.53	18.703
1322	0.337	SEMA5B	54	20.53	25.494
1294	0.337	SUSD4	54	20.53	60.981
1307	0.337	TMEM115	54	20.53	36.395
1325	0.337	TSTD2	54	20.53	112.897
1296	0.337	WNT2	54	20.53	17.25
1312	0.337	VTA1	54	20.53	495.922
1323	0.337	ZCCHC18	54	20.53	22.315
1357	0.336	ANKRD17	54	20.53	32.188
1327	0.336	CTSL2	54	20.53	85.218
1356	0.336	CXXC4	54	20.53	22.134
1349	0.336	DYNC1LI2	54	20.53	116.228
1337	0.336	ECEL1	54	20.53	32.58
1336	0.336	FLJ12825	54	20.53	3.1
1334	0.336	FOXD1	54	20.53	12.678
1355	0.336	GGN	54	20.53	3.058
1332	0.336	HLCS	54	20.53	18.622
1330	0.336	MAGEE1	53	19.694	0.225
1348	0.336	NOP14-AS1	54	20.53	122.474
1353	0.336	NR1I3	54	20.53	3.404
1341	0.336	RDX	54	20.53	69.863
1328	0.336	S100A8	54	20.53	0.776
1329	0.336	SCG2	54	20.53	32.652
1352	0.336	SCNN1D	54	20.53	5.162
1343	0.336	TRPM1	54	20.53	77.437
1333	0.336	ZBTB20	54	20.53	265.707
1365	0.335	ADRM1	54	20.53	143.781
1376	0.335	CIAPIN1	54	20.53	0.104
1375	0.335	GNAS	54	20.53	1202.66
1377	0.335	LOC100506088	54	20.53	0.858
1374	0.335	STAMBP	54	20.53	17.588
1359	0.335	TXNDC12	54	20.53	341.975
1366	0.335	UMPS	54	20.53	83.419
1370	0.335	WSB1	54	20.53	97.818
1367	0.335	VTA1	54	20.53	283.756
1369	0.335	ZBED2	54	20.53	464.697
1379	0.335	ZNF146	54	20.53	221.889
1407	0.334	AIP	54	20.53	105.51
1385	0.334	DNAJC16	54	20.53	25.434
1381	0.334	ENAH	54	20.53	527.203
1398	0.334	GDAP1	53	20.55	0.245
1386	0.334	GTF2E1	54	20.53	26.84
1390	0.334	KLRC2	54	20.53	296.366
1394	0.334	LOC1720	54	20.53	5.605
1402	0.334	MED29	54	20.53	251.129
1400	0.334	MYEF2	54	20.53	49.584
1383	0.334	N6AMT1	54	20.53	15.062
1406	0.334	PCDH17	54	20.53	129.037
1382	0.334	SMKR1	54	20.53	46.27
1388	0.334	TMEM30A	54	20.53	184.65
1439	0.333	BAIAP2L2	54	20.53	264.107
1420	0.333	BBIP1	54	20.53	5.595
1425	0.333	C11orf30	54	20.53	32.166
1422	0.333	CA11	54	20.53	78.139
1421	0.333	CDC37L1	54	20.53	74.84
1429	0.333	CDC42BPB	54	20.53	579.992
1408	0.333	CHRNA9	54	20.53	95.801
1437	0.333	IGSF1	54	20.53	9.05
1432	0.333	KTN1	54	20.53	128.168
1433	0.333	LOC730098	54	20.53	34.577
1426	0.333	NUP54	54	20.53	540.959
1413	0.333	PEX14	54	20.53	17.672
1430	0.333	SEMA3A	54	20.53	133.326
1416	0.333	TM7SF3	54	20.53	85.219
1436	0.333	TSPAN9	54	20.53	8.3
1431	0.333	ZDHHC17	54	20.53	2.417
1474	0.332	ACADSB	54	20.53	53.947
1467	0.332	ADRA1D	54	20.53	108.602
1452	0.332	C10orf2	54	20.53	105.093
1458	0.332	CD180	54	20.53	7.877
1455	0.332	CPE	54	20.53	164.364
1471	0.332	CTSL2	54	20.53	37.016
1448	0.332	DENND5B	54	20.53	157.729
1451	0.332	ECEL1	54	20.53	5.491
1476	0.332	FAM5C	54	20.53	40.185
1456	0.332	G3BP2	54	20.53	0.145
1445	0.332	GINS4	54	20.53	393.909
1449	0.332	LINC00478	54	20.53	18.419
1469	0.332	MED29	54	20.53	251.351
1464	0.332	MRPL43	54	20.53	147.983
1475	0.332	PDE6H	54	20.53	2.418
1465	0.332	PPP1CA	54	20.53	614.347
1454	0.332	PTS	54	20.53	106.283
1440	0.332	RDX	54	20.53	49.908
1441	0.332	RER1	54	20.53	257.225
1473	0.332	TAF1B	54	20.53	5.757
1461	0.332	TGM5	54	20.53	18.126
1442	0.332	TNFSF14	54	20.53	1.98
1450	0.332	TSPAN6	54	20.53	282.303
1460	0.332	WSB1	54	20.53	115.502
1489	0.331	AKAP12	54	20.53	76.334
1492	0.331	AKAP12	54	20.53	300.547
1515	0.331	AKAP12	54	20.53	558.383
1504	0.331	CRELD1	54	20.53	53.61
1512	0.331	CSRP2BP	54	20.53	22.217
1511	0.331	FBXO27	54	20.53	60.719
1494	0.331	FLJ44896	54	20.53	29.017
1484	0.331	GNG7	54	20.53	12.83
1509	0.331	HGF	54	20.53	17.392
1480	0.331	INTS4	54	20.53	83.784
1486	0.331	MACF1	54	20.53	5.024
1487	0.331	NDUFAF5	54	20.53	1.573
1516	0.331	NFIB	54	20.53	539.733
1500	0.331	NTNG1	54	20.53	4.18
1507	0.331	PAFAH1B1	54	20.53	35.806
1495	0.331	PITPNA	54	20.53	0.107
1513	0.331	SDAD1	54	20.53	231.606
1483	0.331	SLC45A1	54	20.53	21.878
1514	0.331	SNHG16	54	20.53	1272.52
1518	0.331	SSU72	53	20.55	0.349
1479	0.331	TBC1D9	54	20.53	22.79
1488	0.331	UPK1B	54	20.53	97.855
1482	0.331	UPK1B	54	20.53	100.192
1491	0.331	UQCRC1	54	20.53	209.826
1499	0.331	ZDHHC22	54	20.53	3.655
1529	0.33	ANKRD13D	54	20.53	25.79
1531	0.33	AQP11	54	20.53	37.127
1525	0.33	CLNS1A	54	20.53	23.695
1537	0.33	CPE	54	20.53	501.495
1519	0.33	DHX40	54	20.53	53.706
1528	0.33	DHX9	54	20.53	91.19
1545	0.33	FAM105A	54	20.53	5.158
1542	0.33	FXR1	54	20.53	17.561
1535	0.33	GABARAPL3	54	20.53	482.815
1530	0.33	HNRNPA0	54	20.53	53.347
1536	0.33	LOC100506451	54	20.53	41.263
1538	0.33	MYEF2	54	20.53	121.156
1544	0.33	PLTP	54	20.53	306.013
1541	0.33	PRKCI	54	20.53	38.495
1540	0.33	RANBP2	54	20.53	35.472
1533	0.33	RNF145	54	20.53	207.151
1526	0.33	S100A8	54	20.53	8.207
1520	0.33	SOX2	54	20.53	107.259
1521	0.33	STOX2	54	20.53	20.179
1523	0.33	THAP9	54	20.53	12.131
1547	0.33	UROS	54	20.53	37.78
1543	0.33	ZBTB20	54	20.53	82.849
1546	0.33	ZNF436	54	20.53	115.753
1581	0.329	ADRA1B	54	20.53	1.069
1561	0.329	BBS4	54	20.53	39.52
1563	0.329	BNIP2	54	20.53	57.4
1562	0.329	CMTM3	54	20.53	195.912
1572	0.329	CPNE4	54	20.53	19.716
1553	0.329	DNAJC16	54	20.53	11.101
1567	0.329	ECD	54	20.53	206.74
1558	0.329	EP300	54	20.53	15.107
1548	0.329	FOCAD	54	20.53	38.606
1555	0.329	FOS	54	20.53	145.065
1570	0.329	KIF4A	54	20.53	102.279
1551	0.329	LOC100130642	54	20.53	31.476
1552	0.329	LRRIQ3	54	20.53	23.841
1566	0.329	MED23	54	20.53	51.924
1554	0.329	NDUFC2	54	20.53	1860.78
1549	0.329	NFIB	54	20.53	7.13
1574	0.329	PAICS	54	20.53	7.354
1560	0.329	QSER1	54	20.53	463.246
1556	0.329	RNGTT	54	20.53	70.458
1557	0.329	SMC1A	54	20.53	29.375
1578	0.329	THSD7A	54	20.53	15.299
1573	0.329	UPK1B	54	20.53	93.226
1565	0.329	URB2	54	20.53	22.578
1590	0.328	AMD1	54	20.53	0.129
1591	0.328	ARHGEF7	54	20.53	67.983
1600	0.328	C12orf4	54	20.53	0.144
1611	0.328	CAMTA1	54	20.53	345.609
1589	0.328	CDCA7L	54	20.53	412.236
1606	0.328	CHM	54	20.53	16.472
1607	0.328	DDX4	54	20.53	0.767
1614	0.328	DIP2A	54	20.53	32.997
1595	0.328	FAM199X	54	20.53	130.221
1609	0.328	GPLD1	54	20.53	12.089
1612	0.328	KLRC2	54	20.53	31.997
1615	0.328	NEO1	54	20.53	62.344
1605	0.328	NIM1	54	20.53	12.141
1593	0.328	ORAOV1	54	20.53	25.591
1603	0.328	RBM46	54	20.53	1.722
1599	0.328	SEMA3A	54	20.53	45.308
1616	0.328	TAF5L	54	20.53	30.319
1598	0.328	TRHDE	54	20.53	221.228
1631	0.327	ATRX	54	20.53	136.703
1620	0.327	AVPR1B	54	20.53	0.449
1627	0.327	CRHR1	54	20.53	8.976
1629	0.327	CSE1L	54	20.53	131.303
1633	0.327	GAPDHP62	54	20.53	0.157
1634	0.327	HGF	54	20.53	24.077
1624	0.327	LOC100507217	54	20.53	7.497
1632	0.327	LYPD1	54	20.53	163.287
1617	0.327	MEX3A	54	20.53	15.279
1628	0.327	PHB2	54	20.53	0.171
1623	0.327	PSMB1	54	20.53	425.454
1638	0.327	TMEM185A	54	20.53	45.078
1619	0.327	TP73-AS1	54	20.53	7.891
1618	0.327	TTBK2	54	20.53	17.401
1630	0.327	ZFP36L2	54	20.53	0.867
1664	0.326	AAK1	54	20.53	3.181
1645	0.326	BMPR1B	54	20.53	18.582
1654	0.326	CDK11A	54	20.53	21.769
1641	0.326	CPSF3L	54	20.53	42.043
1667	0.326	ESF1	54	20.53	30.101
1644	0.326	EXTL3	54	20.53	20.371
1651	0.326	G3BP2	54	20.53	144.092
1656	0.326	HAUS6	54	20.53	142.966
1670	0.326	ITGB8	54	20.53	37.574
1640	0.326	KCTD21	54	20.53	36.804
1668	0.326	LARP1B	54	20.53	55.343
1662	0.326	MINPP1	54	20.53	37.181
1650	0.326	MPP2	54	20.53	9.008
1665	0.326	MYEF2	54	20.53	192.682
1647	0.326	N4BP2	54	20.53	78.645
1648	0.326	NOC2L	54	20.53	117.718
1672	0.326	PCDH17	54	20.53	32.591
1663	0.326	PSMC4	54	20.53	192.832
1657	0.326	TPTE2P1	54	20.53	30.637
1639	0.326	TRIM2	54	20.53	8.198
1659	0.326	ZFAND5	54	20.53	4.239
1661	0.326	ZNF638	54	20.53	32.82
1660	0.326	ZNF780B	54	20.53	47.504
1688	0.325	ATN1	54	20.53	4.861
1695	0.325	BBIP1	54	20.53	170.128
1689	0.325	CLNS1A	54	20.53	286.592
1691	0.325	FLRT3	54	20.53	38.108
1699	0.325	FXR1	54	20.53	129.1
1702	0.325	GNPDA2	54	20.53	61.158
1694	0.325	INPP5A	54	20.53	59.538
1678	0.325	LOC100506713	54	20.53	13.137
1692	0.325	MORN2	54	20.53	66.729
1698	0.325	NRSN2	54	20.53	45.929
1686	0.325	RPS16	54	20.53	157.498
1704	0.325	SERTAD4	54	20.53	55.504
1693	0.325	SRGAP3	54	20.53	3.747
1675	0.325	SYTL5	54	20.53	242.197
1696	0.325	THSD7B	54	20.53	6.585
1681	0.325	THSD7B	54	20.53	13.319
1680	0.325	TIMM50	54	20.53	1249.96
1683	0.325	TLL2	54	20.53	6.195
1679	0.325	UPK1A	54	20.53	26.416
1710	0.324	ADAM10	54	20.53	39.02
1727	0.324	C10orf35	54	20.53	42.876
1734	0.324	C12orf60	54	20.53	29.113
1730	0.324	CMKLR1	54	20.53	42.173
1731	0.324	IQCA1	54	20.53	15.528
1714	0.324	KLRC2	54	20.53	110.486
1715	0.324	LMCD1	54	20.53	8.683
1725	0.324	LOC283861	54	20.53	60.212
1729	0.324	MUC8	54	20.53	1.783
1712	0.324	NEU2	54	20.53	2.805
1718	0.324	NR2E1	54	20.53	42.45
1720	0.324	NR4A2	54	20.53	52.304
1723	0.324	PLEKHG2	54	20.53	44.284
1709	0.324	POLR2A	54	20.53	77.467
1713	0.324	POP4	54	20.53	65.892
1728	0.324	PPP6R3	54	20.53	45.106
1721	0.324	PTMS	54	20.53	20.377
1733	0.324	SMARCA1	54	20.53	76.266
1706	0.324	SYNJ2BP	54	20.53	30.609
1719	0.324	TNRC6B	54	20.53	61.759
1726	0.324	TRHDE	54	20.53	53.886
1732	0.324	TUSC2	54	20.53	84.141
1707	0.324	WNK1	54	20.53	9.442
1705	0.324	ZNF7	54	20.53	18.783
1741	0.323	AGO1	54	20.53	43.77
1760	0.323	AK3	54	20.53	57.331
1782	0.323	AKT2	54	20.53	22.172
1770	0.323	BBS7	54	20.53	7.992
1743	0.323	C3orf17	54	20.53	86.978
1786	0.323	CCDC104	54	20.53	147.973
1737	0.323	CS	54	20.53	0.385
1749	0.323	DHX40	54	20.53	170.232
1779	0.323	DNM3	54	20.53	11.341
1785	0.323	DUSP4	53	20.717	0.171
1753	0.323	ESF1	54	20.53	57.125
1776	0.323	FBXO27	54	20.53	13.542
1747	0.323	FUT9	54	20.53	8.012
1739	0.323	HS6ST3	54	20.53	141.706
1755	0.323	HYAL2	54	20.53	19.643
1783	0.323	ITIH4	54	20.53	17.242
1768	0.323	KIAA1524	54	20.53	63.122
1754	0.323	KRT6A	54	20.53	8.272
1772	0.323	MAP2K4	54	20.53	34.039
1784	0.323	MCM2	54	20.53	265.347
1778	0.323	MYEOV2	54	20.53	248.134
1777	0.323	NEK4	54	20.53	41.036
1752	0.323	NFIB	54	20.53	6.909
1771	0.323	OPHN1	54	20.53	7.768
1773	0.323	ORF1	54	20.53	1.578
1746	0.323	PCDHA	54	20.53	4.639
1738	0.323	POP4	54	20.53	313.43
1758	0.323	SOBP	54	20.53	2.799
1780	0.323	SYN3	54	20.53	65.369
1740	0.323	TAOK1	54	20.53	44.922
1750	0.323	TARSL2	54	20.53	2.723
1757	0.323	TFPI2	54	20.53	447.388
1756	0.323	TIMM50	54	20.53	17.658
1764	0.323	TLL2	54	20.53	4.1
1788	0.322	ARMCX5	54	20.53	145.14
1817	0.322	AURKAIP1	54	20.53	80.247
1809	0.322	BMS1	54	20.53	55.601
1818	0.322	C10orf40	54	20.53	10.524
1810	0.322	CLOCK	54	20.53	153.685
1803	0.322	COQ2	54	20.53	48.092
1791	0.322	CRIP1	54	20.53	644.633
1801	0.322	GLT8D1	54	20.53	127.406
1790	0.322	GRHL3	54	20.53	82.835
1795	0.322	LOC100134259	54	20.53	36.16
1806	0.322	LOC100507217	54	20.53	7.964
1815	0.322	LOC100507284	54	20.53	226.992
1793	0.322	MBIP	54	20.53	25.688
1796	0.322	MMP10	54	20.53	24.516
1800	0.322	MRPL21	54	20.53	647.781
1798	0.322	NR4A2	54	20.53	18.541
1787	0.322	RCAN2	54	20.53	11.708
1814	0.322	SALL2	54	20.53	47.178
1799	0.322	SPZ1	54	20.53	21.441
1812	0.322	SYTL5	54	20.53	143.261
1805	0.322	TFPI2	54	20.53	62.034
1808	0.322	TIMM50	54	20.53	28.96
1852	0.321	ABCD4	54	20.53	60.763
1833	0.321	BVES	54	20.53	202.321
1825	0.321	BVES	54	20.53	102.645
1831	0.321	CDNF	54	20.53	44.518
1837	0.321	CHGB	54	20.53	62.046
1836	0.321	CLSTN3	54	20.53	17.604
1849	0.321	CPE	54	20.53	200.147
1829	0.321	EIF4G3	54	20.53	30.111
1842	0.321	EZR	54	20.53	96.154
1847	0.321	JRK	54	20.53	19.057
1823	0.321	LOH12CR2	54	20.53	12.177
1855	0.321	LRP6	54	20.53	115.701
1846	0.321	MYEF2	54	20.53	118.938
1845	0.321	NCR1	54	20.53	9.712
1851	0.321	NDUFB8	54	20.53	199.007
1824	0.321	NSD1	54	20.53	13.434
1838	0.321	PPP1R3F	54	20.53	4.985
1832	0.321	PRKAB2	54	20.53	28.307
1826	0.321	PTPLB	54	20.53	126.345
1834	0.321	RPS21	54	20.53	91.749
1828	0.321	THRSP	54	20.53	53.744
1830	0.321	TMEM218	54	20.53	27.43
1840	0.321	TSPAN6	54	20.53	93.539
1848	0.321	ZNF157	54	20.53	3.3
1827	0.321	ZNF41	54	20.53	37.874
1890	0.32	ADAMTS8	54	20.53	27.812
1874	0.32	ADIPOR2	54	20.53	77.324
1870	0.32	CEP70	54	20.53	40.801
1883	0.32	CEP70	54	20.53	176.692
1862	0.32	G3BP2	54	20.53	350.731
1868	0.32	GNAS	54	20.53	1447.12
1871	0.32	GNAS	54	20.53	1188
1879	0.32	HTR7	54	20.53	16.67
1869	0.32	IL17A	54	20.53	1.269
1875	0.32	JAG1	54	20.53	7.19
1880	0.32	LOC100505710	54	20.53	9.644
1859	0.32	NGFRAP1	54	20.53	0.506
1878	0.32	NPY	54	20.53	13.026
1885	0.32	PMEPA1	54	20.53	220.349
1888	0.32	POLR2C	54	20.53	0.123
1873	0.32	PSMC4	54	20.53	574.804
1856	0.32	RER1	54	20.53	247.214
1886	0.32	RTBDN	54	20.53	20.972
1923	0.319	AKAP12	54	20.53	273.31
1893	0.319	ARL6	54	20.53	22.493
1916	0.319	ATRX	54	20.53	29.988
1910	0.319	ATRX	54	20.53	53.227
1908	0.319	BTRC	54	20.53	4.694
1900	0.319	C5orf48	54	20.53	50.109
1909	0.319	CAMTA1	54	20.53	529.959
1895	0.319	CDKL2	54	20.53	5.6
1918	0.319	DYNC1LI2	54	20.53	55.554
1925	0.319	FAM107A	54	20.53	55.641
1902	0.319	FAM166B	54	20.53	3.878
1899	0.319	FAM199X	54	20.53	241.776
1915	0.319	FOXG1	54	20.53	23.978
1904	0.319	MPDZ	54	20.53	118.892
1928	0.319	MYEF2	54	20.53	3.665
1929	0.319	NDUFV1	54	20.53	474.217
1914	0.319	NFIB	54	20.53	254.694
1896	0.319	NOL10	54	20.53	78.538
1903	0.319	NOL10	54	20.53	133.59
1892	0.319	RYK	54	20.53	61.612
1922	0.319	SKA2	54	20.53	476.023
1921	0.319	SLC25A5-AS1	54	20.53	15.796
1912	0.319	SLU7	54	20.53	95.134
1898	0.319	STOX2	54	20.53	33.047
1927	0.319	SUPT5H	54	20.53	25.475
1930	0.319	SUPT5H	54	20.53	58.145
1897	0.319	TTC5	54	20.53	74.422
1920	0.319	YWHAE	54	20.53	132.336
1919	0.319	ZNF780B	54	20.53	33.934
1968	0.318	SEPT2	54	20.53	676.305
1935	0.318	ATN1	54	20.53	31.407
1958	0.318	ATP2C2	54	20.53	3.862
1948	0.318	BMP10	54	20.53	1.347
1937	0.318	C3orf38	54	20.53	100.524
1943	0.318	CD163	54	20.53	8.973
1940	0.318	CLNS1A	54	20.53	164.655
1938	0.318	CMTM3	54	20.53	141.66
1945	0.318	COL16A1	54	20.53	130.386
1949	0.318	DCBLD2	54	20.53	377.047
1954	0.318	DNAJB2	54	20.53	34.525
1946	0.318	ETAA1	54	20.53	26.922
1953	0.318	FAM204A	54	20.53	38.91
1934	0.318	HAO1	54	20.53	5.614
1933	0.318	KALRN	54	20.53	42.89
1932	0.318	KIR2DL4	54	20.53	11.002
1947	0.318	MED29	54	20.53	46.383
1967	0.318	MGC45800	54	20.53	97.733
1959	0.318	MYEOV2	54	20.53	625.547
1966	0.318	NACC2	54	20.53	24.356
1936	0.318	POLR2B	54	20.53	52.916
1965	0.318	RBM6	54	20.53	27.278
1961	0.318	SYNE1	54	20.53	5.436
1963	0.318	VPS53	54	20.53	36.503
1962	0.318	WRAP73	54	20.53	212.142
1960	0.318	XPNPEP2	54	20.53	0.549
1951	0.318	ZBTB20	54	20.53	299.904
1941	0.318	ZNF780A	54	20.53	131.247
1972	0.317	AKT2	54	20.53	27.625
1978	0.317	ATN1	54	20.53	55.258
1980	0.317	B4GALT7	54	20.53	22.65
1979	0.317	BOC	54	20.53	142.029
1999	0.317	C12orf60	54	20.53	15.395
1983	0.317	CHN1	54	20.53	30.138
1996	0.317	CLOCK	54	20.53	160.472
1982	0.317	CPE	54	20.53	475.638
1971	0.317	DHRS12	54	20.53	5.101
1976	0.317	FKBP1B	54	20.53	51.979
1974	0.317	GGCX	54	20.53	86.415
1995	0.317	GPR52	54	20.53	1.085
1970	0.317	HPCAL4	54	20.53	2.167
1993	0.317	HSPA1L	54	20.53	7.945
1997	0.317	ID1	54	20.53	608.067
1973	0.317	LOC100507303	54	20.53	523.392
1984	0.317	LOC339803	54	20.53	57.92
1981	0.317	MMP10	54	20.53	247.942
1988	0.317	PRMT2	54	20.53	205.361
1987	0.317	PRND	54	20.53	11.803
1985	0.317	RER1	54	20.53	138.057
1990	0.317	ZDHHC21	54	20.53	25.277
1975	0.317	ZNF449	54	20.53	45.229
1994	0.317	ZNF780A	54	20.53	39.882
1993	-0.293	BAX	54	20.53	33.028
1992	-0.293	C6orf163	54	20.53	38.707
1994	-0.293	CASP4	54	20.53	2.364
2000	-0.293	ESYT1	54	20.53	118.256
1988	-0.293	FENDRR	54	20.53	4.109
1996	-0.293	GLP1R	54	20.53	1.714
1995	-0.293	HCG23	54	20.53	81.905
1999	-0.293	MX1	52	20.716	0.535
1991	-0.293	TBC1D16	54	20.53	209.758
1984	-0.293	TMEM62	54	20.53	13.609
1989	-0.293	UTP20	54	20.53	8.028
1964	-0.294	ARF6	54	20.53	91.905
1935	-0.294	BRI3	54	20.53	104.552
1956	-0.294	C3orf55	54	20.53	58.417
1972	-0.294	C7orf25	54	20.53	19.294
1931	-0.294	CDH15	54	20.53	32.445
1955	-0.294	CEMP1	54	20.53	1.168
1936	-0.294	CLEC2D	54	20.53	13.044
1970	-0.294	CYB5A	54	20.53	159.119
1943	-0.294	EFHD2	54	20.53	154.974
1940	-0.294	ERICH1	54	20.53	24.312
1941	-0.294	HSPB11	54	20.53	9.299
1981	-0.294	ITPKC	52	20.595	0.18
1982	-0.294	LDLR	54	20.53	427.271
1957	-0.294	LEPREL1	54	20.53	3.256
1949	-0.294	LOC100506527	54	20.53	26.589
1967	-0.294	LOC100506544	54	20.53	85.604
1983	-0.294	MAN2A1	54	20.53	222.914
1945	-0.294	MS4A5	54	20.53	0.295
1963	-0.294	MTIF3	54	20.53	95.87
1966	-0.294	MYO5B	54	20.53	37.722
1979	-0.294	NARFL	54	20.53	12.615
1977	-0.294	NHLRC3	54	20.53	24.399
1968	-0.294	NHLRC3	54	20.53	80.354
1965	-0.294	NLRP3	54	20.53	5.566
1939	-0.294	PCDHA	54	20.53	5.905
1926	-0.294	PEX5L	54	20.53	11.797
1946	-0.294	PITPNM2	54	20.53	41.61
1958	-0.294	PML	54	20.53	28.993
1978	-0.294	PML	54	20.53	32.711
1961	-0.294	RCL1	54	20.53	181.632
1959	-0.294	SLC31A1	54	20.53	25.12
1929	-0.294	STX11	54	20.53	23.043
1950	-0.294	TMSB4Y	54	20.53	12.558
1944	-0.294	TRIM11	54	20.53	4.157
1937	-0.294	TRIM4	54	20.53	20.686
1933	-0.294	TRIM6	54	20.53	16.121
1952	-0.294	VRK3	54	20.53	14.325
1953	-0.294	ZBTB7A	54	20.53	55.095
1898	-0.295	C9orf114	54	20.53	32.759
1923	-0.295	CACNA1A	54	20.53	0.705
1913	-0.295	CASP5	54	20.53	1.553
1920	-0.295	CCDC57	54	20.53	36.852
1900	-0.295	CENPP	54	20.53	7.413
1888	-0.295	CIZ1	54	20.53	80.021
1910	-0.295	DEFA1	49	21.05	0.183
1889	-0.295	EFCAB14	54	20.53	21.619
1925	-0.295	HIC1	54	20.53	0.604
1904	-0.295	IVD	54	20.53	16.283
1890	-0.295	LIPA	54	20.53	15.527
1914	-0.295	MAU2	54	20.53	52.839
1922	-0.295	PAN3-AS1	54	20.53	13.087
1912	-0.295	PSMG3-AS1	54	20.53	0.122
1896	-0.295	PTK6	54	20.53	10.682
1915	-0.295	REXO2	54	20.53	8.763
1893	-0.295	RMDN3	54	20.53	37.012
1901	-0.295	RXRA	54	20.53	18.823
1918	-0.295	SMG7-AS1	54	20.53	1.453
1908	-0.295	TAOK3	54	20.53	49.84
1906	-0.295	TMED2	54	20.53	85.494
1903	-0.295	TWF1	54	20.53	4.716
1897	-0.295	XAF1	54	20.53	143.759
1902	-0.295	ZC3H7A	54	20.53	35.213
1917	-0.295	ZHX1	54	20.53	44.977
1876	-0.296	AP2A1	54	20.53	7.161
1855	-0.296	ATF6	54	20.53	37.784
1846	-0.296	C18orf8	54	20.53	4.903
1872	-0.296	CCDC71L	54	20.53	174.879
1862	-0.296	CXCR1	54	20.53	8.947
1844	-0.296	FAF1	54	20.53	86.876
1857	-0.296	FKBP3	54	20.53	4.387
1859	-0.296	FLT1	54	20.53	50.899
1856	-0.296	GLE1	54	20.53	68.254
1881	-0.296	LOC645355	54	20.53	12.026
1887	-0.296	LPCAT4	54	20.53	7.82
1847	-0.296	LSMEM2	54	20.53	0.887
1877	-0.296	MGLL	53	20.445	0.408
1873	-0.296	NEK7	54	20.53	97.116
1878	-0.296	POMP	52	20.724	0.279
1867	-0.296	ROR2	54	20.53	37.711
1860	-0.296	STAT3	54	20.53	260.283
1865	-0.296	TBX4	54	20.53	66.129
1853	-0.296	TMBIM4	54	20.53	987.061
1868	-0.296	TMPRSS11D	54	20.53	10.79
1886	-0.296	TMSB4Y	54	20.53	12.207
1870	-0.296	TNRC6B	54	20.53	88.651
1848	-0.296	TOP3A	54	20.53	11.908
1875	-0.296	TRAPPC3	54	20.53	98.592
1884	-0.296	UNC119B	54	20.53	20.726
1866	-0.296	USP47	54	20.53	42.703
1851	-0.296	YTHDC1	54	20.53	10.818
1864	-0.296	ZKSCAN8	54	20.53	7.109
1863	-0.296	ZNF701	54	20.53	10.232
1813	-0.297	APOL6	54	20.53	60.73
1831	-0.297	ATF5	54	20.53	36.868
1823	-0.297	ATP1B4	54	20.53	3.199
1810	-0.297	B2M	54	20.53	1400.94
1812	-0.297	CCDC158	54	20.53	23.993
1800	-0.297	CCL15	51	20.359	0.531
1816	-0.297	CDKN2C	54	20.53	0.301
1820	-0.297	CDRT1	54	20.53	6.48
1796	-0.297	DDX39A	54	20.53	449.764
1817	-0.297	EFCAB1	54	20.53	7.571
1794	-0.297	ENSA	54	20.53	23.811
1830	-0.297	FTX	54	20.53	500.712
1811	-0.297	GAB1	54	20.53	33.862
1826	-0.297	HDDC3	54	20.53	134.878
1801	-0.297	HR	54	20.53	20.109
1839	-0.297	ITSN2	54	20.53	9.077
1792	-0.297	MCTP2	54	20.53	12.88
1841	-0.297	NF1	54	20.53	38.218
1803	-0.297	PHF7	54	20.53	0.635
1815	-0.297	PITX1	54	20.53	7.404
1834	-0.297	RAB27B	52	20.742	0.532
1793	-0.297	RHBDL3	54	20.53	12.772
1814	-0.297	SMARCA4 (BAF190A)	54	20.53	115.312
1836	-0.297	SQLE	54	20.53	209.419
1819	-0.297	SREK1	54	20.53	164.638
1805	-0.297	TCF20	54	20.53	12.395
1842	-0.297	UCHL5	54	20.53	17.762
1818	-0.297	UHRF1BP1	50	20.237	0.3
1838	-0.297	VDR	54	20.53	80.599
1835	-0.297	VRK3	54	20.53	22.815
1789	-0.298	ATP9B	54	20.53	4.377
1775	-0.298	C14orf37	54	20.53	55.84
1767	-0.298	C18orf8	54	20.53	59.915
1758	-0.298	CCDC176	54	20.53	49.367
1785	-0.298	CNOT2	54	20.53	66.62
1777	-0.298	CRYGB	54	20.53	11.467
1769	-0.298	FDFT1	54	20.53	323.2
1771	-0.298	HEXIM1	54	20.53	30.119
1791	-0.298	KIAA1751	54	20.53	3.377
1782	-0.298	LINC00852	54	20.53	17.537
1776	-0.298	LOC100288144	54	20.53	109.126
1763	-0.298	MED14	54	20.53	5.455
1779	-0.298	METAP2	54	20.53	3.773
1781	-0.298	MRPL39	54	20.53	4.744
1768	-0.298	N4BP2L2	54	20.53	42.039
1780	-0.298	NEUROD1	54	20.53	3.448
1762	-0.298	PGLYRP1	54	20.53	1.974
1783	-0.298	PPP5C	54	20.53	2.397
1759	-0.298	RNF169	54	20.53	155.783
1770	-0.298	SAMD10	54	20.53	10.959
1756	-0.298	SQLE	54	20.53	695.94
1773	-0.298	TMEM167A	54	20.53	51.76
1772	-0.298	YARS	54	20.53	39.302
1784	-0.298	ZMYND8	54	20.53	12.83
1790	-0.298	ZNF672	54	20.53	58.12
1728	-0.299	ANKHD1	54	20.53	58.137
1727	-0.299	CSNK1G2	54	20.53	14.545
1749	-0.299	EDEM3	54	20.53	19.413
1733	-0.299	EFHD1	54	20.53	0.125
1723	-0.299	FNDC8	54	20.53	2.476
1736	-0.299	FNIP2	54	20.53	55.42
1715	-0.299	IGK	54	20.53	5.46
1722	-0.299	INO80D	54	20.53	4.781
1731	-0.299	ITPR3	54	20.53	1.858
1738	-0.299	LINC00445	54	20.53	27.686
1744	-0.299	NOMO2	54	20.53	0.2
1752	-0.299	P2RX6	54	20.53	15.931
1746	-0.299	PWWP2B	54	20.53	45.493
1721	-0.299	SLC28A3	54	20.53	13.977
1737	-0.299	TMED4	54	20.53	0.146
1732	-0.299	TRERF1	54	20.53	40.701
1741	-0.299	TXNIP	54	20.53	0.528
1743	-0.299	TXNL1	54	20.53	12.64
1714	-0.3	ALX1	54	20.53	0.122
1701	-0.3	ARHGAP30	54	20.53	73.088
1676	-0.3	ARHGEF10L	54	20.53	94.258
1683	-0.3	CHRNA10	54	20.53	2.01
1686	-0.3	EIF2AK4	54	20.53	73.642
1697	-0.3	FCRL5	54	20.53	12.316
1684	-0.3	GGA2	54	20.53	4.772
1699	-0.3	HHLA2	54	20.53	1.873
1710	-0.3	HIPK2	54	20.53	117.91
1694	-0.3	IGSF11-AS1	54	20.53	1.501
1682	-0.3	KRT9	54	20.53	13.181
1679	-0.3	LARP4	54	20.53	60.001
1691	-0.3	LCORL	54	20.53	15.786
1708	-0.3	LRCH4	54	20.53	28.434
1693	-0.3	MLEC	54	20.53	146.765
1702	-0.3	MUC4	54	20.53	3.279
1698	-0.3	OCR1	54	20.53	5.279
1692	-0.3	POLR1D	54	20.53	313.668
1680	-0.3	RPS27A	54	20.53	85.035
1678	-0.3	RSRC2	54	20.53	38.639
1674	-0.3	SMARCA4 (BAF190A)	54	20.53	67.972
1705	-0.3	TJP2	54	20.53	293.677
1673	-0.3	ZMYM5	54	20.53	18.308
1651	-0.301	AMBN	54	20.53	1.195
1641	-0.301	ATP1A1	54	20.53	1.708
1650	-0.301	C20orf112	54	20.53	74.346
1660	-0.301	CISD3	54	20.53	21.174
1654	-0.301	CMPK2	54	20.53	293.272
1657	-0.301	COPE	54	20.53	112.822
1640	-0.301	DNM2	54	20.53	50.33
1649	-0.301	DRAM2	54	20.53	40.761
1639	-0.301	EFCAB14	54	20.53	3.299
1642	-0.301	FOSL2	54	20.53	170.743
1670	-0.301	GBP4	54	20.53	11.756
1630	-0.301	GTPBP2	54	20.53	47.331
1644	-0.301	HEXB	54	20.53	94.027
1671	-0.301	KCNJ1	54	20.53	0.393
1632	-0.301	LOC100130155	54	20.53	25.264
1668	-0.301	LOC100507334	54	20.53	12.788
1629	-0.301	MLX	54	20.53	39.971
1653	-0.301	MTIF3	54	20.53	169.957
1635	-0.301	MTRF1	54	20.53	54.187
1664	-0.301	PANX1	54	20.53	74.183
1628	-0.301	PHF11	54	20.53	5.162
1661	-0.301	PIP5K1B	54	20.53	132.862
1669	-0.301	PITX1	54	20.53	27.621
1666	-0.301	PPP1R15B	54	20.53	27.685
1656	-0.301	RHBDL3	54	20.53	2.134
1631	-0.301	SLC7A1	54	20.53	3.873
1667	-0.301	SMARCA4 (BAF190A)	54	20.53	35.03
1658	-0.301	TMEM245	54	20.53	3.277
1665	-0.301	ZDHHC21	54	20.53	24.77
1634	-0.301	ZNF628	54	20.53	35.13
1603	-0.302	ADH1B	54	20.53	1.111
1625	-0.302	APOA2	54	20.53	0.245
1602	-0.302	ARFRP1	54	20.53	474.437
1621	-0.302	CLPS	50	20.9	0.269
1613	-0.302	CYB5A	54	20.53	166.716
1608	-0.302	DPP10	47	20.654	0.396
1594	-0.302	GIGYF2	7	15.316	0.734
1584	-0.302	GTF3A	54	20.53	71.263
1615	-0.302	HHLA2	54	20.53	1.613
1587	-0.302	IRF7	54	20.53	144.015
1590	-0.302	LDLR	54	20.53	81.982
1596	-0.302	LOC100129617	54	20.53	38.342
1607	-0.302	LOC100506238	54	20.53	25.074
1626	-0.302	LOC101060526	54	20.53	18.314
1617	-0.302	LRTM1	54	20.53	0.178
1616	-0.302	MED30	54	20.53	42.47
1601	-0.302	NKG7	54	20.53	0.507
1600	-0.302	OAS2	54	20.53	42.925
1597	-0.302	PROSER1	54	20.53	22.893
1620	-0.302	PRRC2C	54	20.53	186.634
1614	-0.302	RBPJL	54	20.53	1.14
1583	-0.302	RNF207	54	20.53	683.379
1599	-0.302	SET	54	20.53	629.97
1609	-0.302	SUPT20H	54	20.53	92.511
1598	-0.302	TMEM173	54	20.53	0.137
1592	-0.302	TUBA8	54	20.53	7.568
1612	-0.302	VEGFA	54	20.53	42.012
1595	-0.302	ZNF473	54	20.53	19.118
1575	-0.303	AGXT2L2	54	20.53	71.453
1571	-0.303	ANKRD10-IT1	54	20.53	14.471
1548	-0.303	C14orf169	54	20.53	106.416
1544	-0.303	C1orf105	54	20.53	11.383
1543	-0.303	CASR	54	20.53	5.181
1557	-0.303	DIEXF	54	20.53	20.867
1558	-0.303	HPX	54	20.53	1.385
1565	-0.303	KIAA2022	54	20.53	48.991
1569	-0.303	LOC339260	54	20.53	176.993
1578	-0.303	MS4A5	54	20.53	1.496
1555	-0.303	MYL5	54	20.53	9.385
1562	-0.303	OASL	54	20.53	26.81
1566	-0.303	PCDH8	54	20.53	2.803
1547	-0.303	PKP3	54	20.53	31.677
1568	-0.303	RANBP1	54	20.53	6.336
1545	-0.303	SGCD	54	20.53	63.557
1573	-0.303	SIGMAR1	54	20.53	228.88
1554	-0.303	TMEM86B	54	20.53	32.397
1579	-0.303	TTTY11	54	20.53	32.756
1550	-0.303	ZADH2	54	20.53	120.628
1564	-0.303	ZHX1	54	20.53	126.779
1516	-0.304	APOBEC2	54	20.53	5.739
1515	-0.304	C15orf43	54	20.53	6.706
1510	-0.304	CALML4	54	20.53	159.143
1531	-0.304	CDKL3	54	20.53	25.351
1519	-0.304	DNPEP	54	20.53	0.135
1530	-0.304	DOCK9-AS2	54	20.53	9.556
1521	-0.304	DTX2	54	20.53	27.532
1509	-0.304	EEA1	54	20.53	4.99
1511	-0.304	GATAD2A	54	20.53	193.662
1541	-0.304	HSD3B2	54	20.53	7.745
1514	-0.304	IRF9	54	20.53	61.835
1507	-0.304	KLC4	54	20.53	70.026
1527	-0.304	LACRT	54	20.53	1.557
1513	-0.304	MGAT4B	54	20.53	351.001
1518	-0.304	MYO1D	53	20.666	0.32
1520	-0.304	RRP7B	54	20.53	71.548
1536	-0.304	SMCR8	54	20.53	252.377
1512	-0.304	SP100	54	20.53	62.709
1526	-0.304	TCF3	54	20.53	0.233
1528	-0.304	TICAM1	54	20.53	8.832
1508	-0.304	TMEM161A	54	20.53	54.616
1522	-0.304	TRPC4	54	20.53	13.333
1525	-0.304	ZCCHC3	54	20.53	3.453
1465	-0.305	ADAR	54	20.53	0.236
1489	-0.305	CSTB	54	20.53	1173.35
1487	-0.305	DNAI1	54	20.53	79.841
1491	-0.305	DOK6	54	20.53	74.369
1502	-0.305	ESD	54	20.53	280.127
1500	-0.305	HCG9	54	20.53	21.803
1497	-0.305	HIBADH	54	20.53	229.68
1496	-0.305	IFIT2	54	20.53	34.574
1494	-0.305	MAZ	54	20.53	28.554
1486	-0.305	NUPL1	54	20.53	28.467
1477	-0.305	PIP5K1B	54	20.53	43.844
1505	-0.305	PLEKHA8	54	20.53	21.688
1495	-0.305	PLEKHJ1	54	20.53	56.507
1475	-0.305	PPP1R3B	54	20.53	128.923
1490	-0.305	RAD50	54	20.53	63.713
1482	-0.305	RIOK3	54	20.53	52.566
1472	-0.305	RIOK3	54	20.53	33.492
1473	-0.305	RNH1	54	20.53	138.881
1469	-0.305	RPL31	54	20.53	2.32
1467	-0.305	RPS19	54	20.53	3.148
1504	-0.305	SLC25A37	54	20.53	340.481
1503	-0.305	TTLL9	54	20.53	34.158
1483	-0.305	VHL	54	20.53	2.634
1458	-0.306	B3GALNT2	54	20.53	24.36
1444	-0.306	CASP3	54	20.53	21.35
1435	-0.306	CEACAM4	54	20.53	13.903
1438	-0.306	DDX39A	54	20.53	114.468
1449	-0.306	DNPEP	54	20.53	44.856
1441	-0.306	ETS2	54	20.53	8.265
1461	-0.306	MXD1	54	20.53	3.376
1433	-0.306	NEK7	54	20.53	240.291
1457	-0.306	PCDH1	54	20.53	8.266
1445	-0.306	PRR5L	54	20.53	64.358
1440	-0.306	SBSN	54	20.53	11.993
1443	-0.306	SET	54	20.53	279.864
1442	-0.306	SLC1A2	54	20.53	9.006
1432	-0.306	STAM	54	20.53	179.638
1428	-0.306	STXBP3	54	20.53	116.991
1447	-0.306	SUPT20H	54	20.53	54.242
1431	-0.306	SYT6	54	20.53	63.357
1454	-0.306	TAPBP	54	20.53	57.813
1446	-0.306	TGIF2LY	54	20.53	7.668
1448	-0.306	UFM1	54	20.53	0.146
1460	-0.306	VWA3A	54	20.53	43.721
1453	-0.306	ZC3H15	54	20.53	2.304
1393	-0.307	BACH1	54	20.53	92.853
1411	-0.307	C9orf114	54	20.53	36.327
1418	-0.307	CAPZA3	54	20.53	24.016
1406	-0.307	COG5	54	20.53	35.486
1389	-0.307	COLGALT1	54	20.53	82.189
1419	-0.307	COPE	54	20.53	327.444
1402	-0.307	CTDSP1	54	20.53	240.068
1416	-0.307	ESD	54	20.53	576.327
1421	-0.307	KIAA1704	54	20.53	60.676
1404	-0.307	LOC728095	54	20.53	40.824
1397	-0.307	MYT1	54	20.53	12.166
1403	-0.307	NOL6	54	20.53	29.957
1413	-0.307	PATE1	54	20.53	52.762
1423	-0.307	PLXNA2	54	20.53	45.368
1415	-0.307	SCYL3	54	20.53	9.082
1405	-0.307	SP110	54	20.53	25.063
1414	-0.307	TAOK3	54	20.53	34.989
1391	-0.307	TRPM4	54	20.53	84.323
1401	-0.307	UBL4A	54	20.53	329.018
1409	-0.307	ZNF385C	54	20.53	27.571
1424	-0.307	ZNF48	54	20.53	73.751
1357	-0.308	ATXN2L	54	20.53	244.887
1369	-0.308	CASS4	54	20.53	4.1
1383	-0.308	CHMP4B	54	20.53	162.548
1360	-0.308	CXCL13	54	20.53	1.588
1362	-0.308	FDFT1	54	20.53	399.055
1363	-0.308	FDFT1	54	20.53	0.252
1376	-0.308	FIZ1	54	20.53	25.506
1356	-0.308	KCTD13	54	20.53	82.426
1385	-0.308	LINC00847	54	20.53	23.236
1364	-0.308	LRRTM1	54	20.53	31.105
1375	-0.308	MTIF3	54	20.53	71.953
1355	-0.308	NR1I3	54	20.53	8.289
1372	-0.308	NUDT5	54	20.53	298.428
1380	-0.308	PKP4	54	20.53	43.623
1382	-0.308	RAB20	54	20.53	78.641
1367	-0.308	TRIM32	54	20.53	25.128
1358	-0.308	UFM1	54	20.53	99.058
1365	-0.308	USPL1	54	20.53	67.352
1388	-0.308	ZBTB7A	54	20.53	7.803
1347	-0.309	C19orf43	54	20.53	45.001
1326	-0.309	C6orf89	54	20.53	117.141
1346	-0.309	CASKIN2	54	20.53	5.196
1328	-0.309	CHD7	54	20.53	10.738
1345	-0.309	COLGALT1	54	20.53	114.06
1338	-0.309	CORO7	54	20.53	120.281
1352	-0.309	CTLA4	54	20.53	31.564
1331	-0.309	ESM1	50	20.874	0.465
1333	-0.309	GGNBP2	54	20.53	100.897
1330	-0.309	HIST1H1D	54	20.53	13.629
1353	-0.309	KCTD10	54	20.53	29.94
1325	-0.309	LSM4	54	20.53	345.402
1334	-0.309	MSRA	54	20.53	4.845
1339	-0.309	SLC4A1AP	54	20.53	46.195
1343	-0.309	SLC7A1	54	20.53	24.774
1351	-0.309	STXBP2	54	20.53	68.398
1348	-0.309	TAL1	48	19.689	0.298
1354	-0.309	ZNF800	54	20.53	15.302
1322	-0.31	C2CD2	54	20.53	0.298
1305	-0.31	DGCR14	54	20.53	9.795
1319	-0.31	DOPEY1	54	20.53	11.975
1320	-0.31	GBP4	54	20.53	16.381
1306	-0.31	IFIT2	54	20.53	165.315
1321	-0.31	LMO7	54	20.53	161.581
1312	-0.31	LOC100505828	54	20.53	13.959
1318	-0.31	LOC729296	54	20.53	35.306
1316	-0.31	MED26	54	20.53	89.52
1308	-0.31	MROH7	54	20.53	3.363
1303	-0.31	SPAG1	54	20.53	75.416
1302	-0.31	TAOK3	54	20.53	14.783
1317	-0.31	ZNF652	54	20.53	307.496
1313	-0.31	ZNF79	54	20.53	5.528
1295	-0.311	CXCL2	54	20.53	3.466
1285	-0.311	DCAF10	54	20.53	33.631
1298	-0.311	FDFT1	54	20.53	326.482
1284	-0.311	FNIP2	54	20.53	89.535
1300	-0.311	GDF2	54	20.53	11.779
1272	-0.311	GNAO1	54	20.53	51.227
1282	-0.311	GPR65	38	20.197	0.515
1291	-0.311	IFIT2	54	20.53	370.11
1297	-0.311	KLF2	54	20.53	141.462
1292	-0.311	LINC00654	54	20.53	192.803
1289	-0.311	MRP63	54	20.53	108.351
1277	-0.311	PLA2G4F	54	20.53	6.784
1296	-0.311	PSPC1	54	20.53	28.516
1288	-0.311	SMARCA4 (BAF190A)	54	20.53	25.66
1281	-0.311	SOX1	54	20.53	5.09
1290	-0.311	SP100	54	20.53	12.901
1280	-0.311	VENTX	54	20.53	0.634
1256	-0.312	AQP1	53	20.581	0.38
1267	-0.312	CUX1	54	20.53	46.081
1263	-0.312	EMX2	54	20.53	38.074
1238	-0.312	FAM73B	54	20.53	21.006
1262	-0.312	FNIP1	54	20.53	57.92
1252	-0.312	HSPA14	54	20.53	153.678
1261	-0.312	IFI6	54	20.53	125.423
1245	-0.312	IFITM1	54	20.53	3590.2
1260	-0.312	KCTD10	54	20.53	77.212
1254	-0.312	LMNA	54	20.53	17.561
1255	-0.312	LMO7	54	20.53	82.622
1249	-0.312	LOC730159	54	20.53	53.203
1270	-0.312	MAN2A1	54	20.53	0.239
1259	-0.312	MAPKAPK5	54	20.53	28.709
1247	-0.312	NDOR1	54	20.53	20.649
1246	-0.312	NEBL	54	20.53	8.29
1243	-0.312	PLA2R1	54	20.53	149.252
1248	-0.312	POU3F1	54	20.53	8.136
1240	-0.312	TFAP2B	11	21.579	0.376
1241	-0.312	TSSK6	54	20.53	3.731
1258	-0.312	ZNF324	54	20.53	13.302
1257	-0.312	ZNF672	54	20.53	23.011
1220	-0.313	ANKRD10	54	20.53	17.51
1222	-0.313	ARMC6	54	20.53	19.931
1224	-0.313	AXIN1	54	20.53	54.586
1230	-0.313	CEP97	54	20.53	20.473
1223	-0.313	CIZ1	54	20.53	95.19
1215	-0.313	DAZAP1	54	20.53	312.68
1221	-0.313	ELF1	54	20.53	162.018
1214	-0.313	EPN1	54	20.53	58.129
1217	-0.313	FOXH1	54	20.53	6.328
1227	-0.313	IRAK4	54	20.53	11.727
1231	-0.313	MGAT4B	54	20.53	302.265
1226	-0.313	MROH1	54	20.53	3.856
1210	-0.313	MVK	54	20.53	34.732
1228	-0.313	PATL2	54	20.53	6.797
1218	-0.313	RASGRP2	54	20.53	8.593
1229	-0.313	SMIM7	54	20.53	112.03
1213	-0.313	SORL1	54	20.53	7.347
1219	-0.313	SUFU	54	20.53	31.731
1212	-0.313	TJP2	54	20.53	36.801
1211	-0.313	ZCCHC6	54	20.53	11.414
1204	-0.314	ALS2CL	54	20.53	130.739
1201	-0.314	ANTXR2	54	20.53	76.184
1190	-0.314	BAZ1A	54	20.53	128.16
1184	-0.314	CLCN7	54	20.53	10.68
1185	-0.314	EXOSC8	54	20.53	240.008
1192	-0.314	GRK5	50	20.785	0.178
1183	-0.314	IDI1	54	20.53	344.278
1187	-0.314	KCNC2	54	20.53	5.087
1199	-0.314	LOC90834	54	20.53	8.269
1203	-0.314	MARCH7	54	20.53	22.687
1186	-0.314	NET1	54	20.53	3.505
1200	-0.314	PLEKHM3	54	20.53	44.477
1191	-0.314	SERPINA12	54	20.53	16.25
1189	-0.314	SMR3A	54	20.53	2.475
1206	-0.314	TMEM198B	54	20.53	178.562
1188	-0.314	UBL4A	54	20.53	56.872
1164	-0.315	ABCG1	54	20.53	76.921
1177	-0.315	B3GNTL1	54	20.53	75.671
1173	-0.315	CMTM7	54	20.53	0.125
1170	-0.315	CYB561D2	54	20.53	32.723
1156	-0.315	GLE1	54	20.53	53.814
1163	-0.315	GPR123	54	20.53	95.004
1172	-0.315	IFIT2	54	20.53	26.002
1168	-0.315	JAK3	54	20.53	4.195
1159	-0.315	KCNQ2	54	20.53	0.634
1181	-0.315	LDB3	54	20.53	6.075
1158	-0.315	LDLR	54	20.53	69.738
1171	-0.315	LOC100147773	54	20.53	8.837
1165	-0.315	NEMF	54	20.53	11.12
1166	-0.315	PCSK6	54	20.53	29.729
1179	-0.315	PPM1H	53	20.666	0.377
1160	-0.315	RASSF7	54	20.53	80.453
1162	-0.315	RNF111	54	20.53	378.118
1167	-0.315	SCAF11	54	20.53	23.331
1157	-0.315	SCN10A	54	20.53	18.108
1182	-0.315	TMBIM4	54	20.53	713.363
1175	-0.315	TXNDC16	54	20.53	45.767
1169	-0.315	ZNF468	54	20.53	84.041
1152	-0.316	FKSG29	54	20.53	5.268
1145	-0.316	IL3RA	54	20.53	1.157
1138	-0.316	LOC153811	54	20.53	6.027
1141	-0.316	MRPL14	54	20.53	506.34
1134	-0.316	NUPL1	54	20.53	42.079
1153	-0.316	OGDH	54	20.53	951.055
1147	-0.316	PLCL1	54	20.53	14.289
1140	-0.316	PPP2R5A	54	20.53	2.838
1142	-0.316	RAB3IP	54	20.53	19.693
1149	-0.316	SMARCA2 (BAF190B)	54	20.53	21.812
1137	-0.316	TMCC1	54	20.53	47.112
1133	-0.316	TRIM25	54	20.53	15.748
1154	-0.316	TSPY1	54	20.53	9.534
1129	-0.317	AATF	54	20.53	211.648
1125	-0.317	AIF1	54	20.53	0.162
1120	-0.317	AOAH	54	20.53	9.571
1108	-0.317	ARHGEF2	54	20.53	16.812
1116	-0.317	ATF6B	54	20.53	7.27
1119	-0.317	COMMD6	54	20.53	6.61
1123	-0.317	DAZAP1	54	20.53	267.283
1109	-0.317	FOXRED1	54	20.53	353.365
1111	-0.317	HIST3H2A	54	20.53	18.812
1117	-0.317	SLC25A24	54	20.53	360.634
1132	-0.317	TAP1	54	20.53	73.879
1110	-0.317	THAP2	54	20.53	11.421
1131	-0.317	TMBIM4	54	20.53	56.096
1098	-0.318	ASCL1	54	20.53	4.302
1090	-0.318	IFI35	54	20.53	132.272
1097	-0.318	LANCL2	54	20.53	35.025
1096	-0.318	NEK7	54	20.53	119.36
1092	-0.318	NHLRC3	54	20.53	78.063
1089	-0.318	NICN1	54	20.53	148.452
1100	-0.318	PWWP2B	54	20.53	28.38
1086	-0.318	STYK1	54	20.53	8.696
1091	-0.318	TMEM178B	54	20.53	46.344
1095	-0.318	TRIM25	54	20.53	224.057
1085	-0.318	ZNF473	54	20.53	11.805
1065	-0.319	ADD1	54	20.53	32.988
1073	-0.319	BACH1	54	20.53	5.409
1074	-0.319	C19orf69	54	20.53	42.387
1072	-0.319	CNGA1	54	20.53	8.781
1063	-0.319	CWC25	54	20.53	32.629
1079	-0.319	DDX56	54	20.53	113.034
1062	-0.319	DHRS9	54	20.53	15.72
1060	-0.319	LOC286189	41	20.425	0.325
1067	-0.319	NAA30	54	20.53	234.261
1081	-0.319	NSUN4	54	20.53	61.033
1071	-0.319	PDCD7	54	20.53	132.417
1055	-0.319	SELRC1	54	20.53	67.396
1056	-0.319	SFTPB	54	20.53	2.029
1057	-0.319	SMARCA4 (BAF190A)	54	20.53	68.175
1058	-0.319	SUPT20H	54	20.53	86.583
1077	-0.319	TOLLIP	54	20.53	48.172
1061	-0.319	TOR2A	54	20.53	26.819
1080	-0.319	UFM1	54	20.53	41.655
1082	-0.319	XPO6	54	20.53	94.6
1078	-0.319	ZNF44	54	20.53	48.82
1038	-0.32	CCDC168	54	20.53	42.442
1044	-0.32	GTPBP2	54	20.53	198.449
1047	-0.32	GUCY2F	54	20.53	0.626
1046	-0.32	HMX1	54	20.53	11.831
1031	-0.32	HNRNPU-AS1	54	20.53	59.267
1026	-0.32	KIAA1191	54	20.53	101.526
1049	-0.32	LARP1	54	20.53	466.942
1040	-0.32	LOC100505711	54	20.53	85.094
1045	-0.32	MRP63	54	20.53	7.06
1024	-0.32	MXD4	54	20.53	18.599
1025	-0.32	NOD1	54	20.53	11.485
1029	-0.32	OAS1	54	20.53	73.992
1039	-0.32	PANK3	54	20.53	305.634
1037	-0.32	PCYT2	54	20.53	31.152
1050	-0.32	POLK	54	20.53	86.737
1043	-0.32	PRRC2C	54	20.53	437.265
1052	-0.32	RIOK2	54	20.53	41.011
1053	-0.32	SLC12A9	54	20.53	12.673
1048	-0.32	TESPA1	54	20.53	10.838
1027	-0.32	ZNF805	54	20.53	39.066
1018	-0.321	ANKHD1	54	20.53	31.468
1008	-0.321	BMI1	54	20.53	312.151
1001	-0.321	C17orf59	54	20.53	20.401
1006	-0.321	CACNA1I	54	20.53	14.165
996	-0.321	CREB3L1	54	20.53	171.309
1020	-0.321	CYP3A7	54	20.53	5.214
1012	-0.321	EHF	54	20.53	114.119
1005	-0.321	ESD	54	20.53	651.583
1022	-0.321	FGF10	54	20.53	3.287
1011	-0.321	IGHG1	54	20.53	35.379
995	-0.321	IKBKE	54	20.53	21.772
1000	-0.321	LGALS2	54	20.53	5.038
1009	-0.321	PRRC1	54	20.53	35.169
1016	-0.321	SIGIRR	54	20.53	166.658
997	-0.321	SP100	54	20.53	84.319
1023	-0.321	TCHP	54	20.53	69.841
992	-0.322	ADAM11	54	20.53	34.039
971	-0.322	ARHGEF4	54	20.53	2.244
982	-0.322	CABS1	54	20.53	1.273
970	-0.322	CRTAP	54	20.53	30.531
974	-0.322	BAF45D	54	20.53	72.227
975	-0.322	GADD45G	54	20.53	5.569
967	-0.322	GCG	54	20.53	3.315
969	-0.322	GCLC	54	20.53	71.765
973	-0.322	GPR123	54	20.53	4.503
985	-0.322	GYPC	53	20.581	0.182
976	-0.322	LOC100506446	54	20.53	3.05
966	-0.322	PHF11	54	20.53	134.569
988	-0.322	RIN2	54	20.53	10.286
989	-0.322	SIGIRR	54	20.53	76.63
978	-0.322	SLC37A1	54	20.53	114.439
954	-0.323	AKT1S1	54	20.53	116.11
952	-0.323	ALG5	54	20.53	193.32
950	-0.323	COG5	54	20.53	13.941
949	-0.323	ESD	54	20.53	286.599
957	-0.323	LDLR	54	20.53	33.83
946	-0.323	LOC389602	54	20.53	50.544
960	-0.323	OR11A1	54	20.53	1.48
951	-0.323	PDS5B	54	20.53	28.653
959	-0.323	PITX1	54	20.53	39.143
943	-0.323	RAD23A	54	20.53	240.543
953	-0.323	SPINK5	54	20.53	9.529
958	-0.323	ZNF174	54	20.53	9.222
913	-0.324	B4GALT1	54	20.53	10.148
919	-0.324	C12orf52	54	20.53	12.787
928	-0.324	CD68	54	20.53	0.389
940	-0.324	CNTROB	54	20.53	0.495
939	-0.324	CTXN3	54	20.53	26.126
927	-0.324	EGLN3	54	20.53	76.442
941	-0.324	FAM160B2	54	20.53	34.452
926	-0.324	FDFT1	54	20.53	69.194
917	-0.324	GRK4	54	20.53	5.898
918	-0.324	HSD17B3	54	20.53	7.11
937	-0.324	KIAA2018	54	20.53	33.27
924	-0.324	MRP63	54	20.53	217.383
942	-0.324	NMI	54	20.53	160.194
936	-0.324	PCYT2	54	20.53	12.241
908	-0.324	RAB35	54	20.53	23.952
906	-0.324	RFTN1	54	20.53	1.358
930	-0.324	RPL27A	54	20.53	17.206
933	-0.324	SPTLC1	54	20.53	24.031
910	-0.324	TAF1	54	20.53	11.035
921	-0.324	TMEM173	54	20.53	87.426
929	-0.324	TP53TG5	54	20.53	1.727
911	-0.324	TRAV12-2	54	20.53	8.285
915	-0.324	UBN1	54	20.53	37.228
916	-0.324	ZNF805	54	20.53	51.635
902	-0.325	C21orf2	54	20.53	0.429
877	-0.325	CAPZA1	54	20.53	190.675
886	-0.325	CD79B	39	21.444	0.419
[truncated: 515 more rows]
