# Supplementary material for: BAF45b Is Required for Efficient Zika Virus Infection of HAP1 Cells
Source: Viruses. 2021 Oct 6;13(10):2007. doi: 10.3390/v13102007 (PMC8540262; doi:10.3390/v13102007)
Supplement: Supplementary file 1 [file viruses-13-02007-s001.zip › Table S2.xlsx]

## Sheet: S2
Annotation Cluster 1	Enrichment Score: 2.1493262234307
Category	Term	Count	%	PValue	Genes	List Total	Pop Hits	Pop Total	Fold Enrichment	Bonferroni	Benjamini	FDR
UP_SEQ_FEATURE	domain:DHR-1	4	0.5031446540880503	0.0067798669675974595	DOCK7, DOCK6, DOCK3, DOCK4	748	11	20063	9.753524550315994	0.999999791114698	0.9538701994903617	11.187211181388667
UP_SEQ_FEATURE	domain:DHR-2	4	0.5031446540880503	0.0067798669675974595	DOCK7, DOCK6, DOCK3, DOCK4	748	11	20063	9.753524550315994	0.999999791114698	0.9538701994903617	11.187211181388667
INTERPRO	IPR026791:Dedicator of cytokinesis	4	0.5031446540880503	0.0072510362897065216	DOCK7, DOCK6, DOCK3, DOCK4	709	11	18559	9.518656237979227	0.9999442956049182	0.961808813222142	11.248759394824692
INTERPRO	IPR027007:DHR-1 domain	4	0.5031446540880503	0.0072510362897065216	DOCK7, DOCK6, DOCK3, DOCK4	709	11	18559	9.518656237979227	0.9999442956049182	0.961808813222142	11.248759394824692
INTERPRO	IPR027357:DHR-2 domain	4	0.5031446540880503	0.0072510362897065216	DOCK7, DOCK6, DOCK3, DOCK4	709	11	18559	9.518656237979227	0.9999442956049182	0.961808813222142	11.248759394824692
INTERPRO	IPR010703:Dedicator of cytokinesis C-terminal	4	0.5031446540880503	0.0072510362897065216	DOCK7, DOCK6, DOCK3, DOCK4	709	11	18559	9.518656237979227	0.9999442956049182	0.961808813222142	11.248759394824692
Annotation Cluster 2	Enrichment Score: 2.0642385063322255
Category	Term	Count	%	PValue	Genes	List Total	Pop Hits	Pop Total	Fold Enrichment	Bonferroni	Benjamini	FDR
GOTERM_MF_DIRECT	GO:0004386~helicase activity	11	1.3836477987421385	0.0020485930705275946	ATRX, SMARCAD1, DHX9, SHPRH, DHX40, SMARCA1, SMARCA3, DDX4, EP400, DHX57, ERCC6L	676	85	16881	3.2316568047337277	0.8146799077753782	0.5695117978101818	3.1096649061106096
UP_KEYWORDS	Helicase	13	1.6352201257861636	0.0068177969426814495	SMARCAD1, DHX9, SHPRH, MCM2, SMARCA3, DDX4, C10ORF2, ATRX, DHX40, SMARCA1, EP400, ERCC6L, DHX57	761	143	20581	2.4586070959264124	0.9394853117633936	0.17054902876787525	9.132112273482761
UP_SEQ_FEATURE	domain:Helicase C-terminal	11	1.3836477987421385	0.007025820859513243	ATRX, SMARCAD1, DHX9, SHPRH, DHX40, SMARCA1, SMARCA3, DDX4, EP400, DHX57, ERCC6L	748	108	20063	2.7318899782135078	0.9999998806788988	0.9298351595215699	11.569975776301877
INTERPRO	IPR001650:Helicase, C-terminal	11	1.3836477987421385	0.008254993744853893	ATRX, SMARCAD1, DHX9, SHPRH, DHX40, SMARCA1, SMARCA3, DDX4, EP400, DHX57, ERCC6L	709	108	18559	2.666105103693256	0.9999857297995127	0.9385378824804748	12.709094783787567
INTERPRO	IPR014001:Helicase, superfamily 1/2, ATP-binding domain	11	1.3836477987421385	0.009347292659760153	ATRX, SMARCAD1, DHX9, SHPRH, DHX40, SMARCA1, SMARCA3, DDX4, EP400, DHX57, ERCC6L	709	110	18559	2.6176304654442877	0.9999967622315171	0.8783699276135005	14.272286114978183
SMART	SM00490:HELICc	11	1.3836477987421385	0.011608150212517147	ATRX, SMARCAD1, DHX9, SHPRH, DHX40, SMARCA1, SMARCA3, DDX4, EP400, DHX57, ERCC6L	410	107	10057	2.52170047868703	0.9698875096006594	0.9698875096006594	14.44641814242329
SMART	SM00487:DEXDc	11	1.3836477987421385	0.013117410235829411	ATRX, SMARCAD1, DHX9, SHPRH, DHX40, SMARCA1, SMARCA3, DDX4, EP400, DHX57, ERCC6L	410	109	10057	2.4754307451331394	0.9809609089387918	0.8620177871564302	16.17576779134876
UP_SEQ_FEATURE	domain:Helicase ATP-binding	10	1.257861635220126	0.026563262020596026	ATRX, SMARCAD1, DHX9, DHX40, SMARCA1, SMARCA3, DDX4, EP400, DHX57, ERCC6L	748	114	20063	2.35282390468149	1.0	0.9960489947766326	37.46923588787361
Annotation Cluster 3	Enrichment Score: 1.4589996893345463
Category	Term	Count	%	PValue	Genes	List Total	Pop Hits	Pop Total	Fold Enrichment	Bonferroni	Benjamini	FDR
GOTERM_CC_DIRECT	GO:0034464~BBSome	4	0.5031446540880503	0.004065488798818029	BBS4, BBIP1, BBS7, ARL6	706	9	18224	11.472458293988039	0.8630312358807052	0.48452550831994334	5.678748101559538
UP_KEYWORDS	Bardet-Biedl syndrome	4	0.5031446540880503	0.05129803176086463	BBS4, BBIP1, BBS7, ARL6	761	23	20581	4.70342227046792	0.9999999995800296	0.45104865748950873	52.15252555798162
GOTERM_BP_DIRECT	GO:0032402~melanosome transport	3	0.37735849056603776	0.20127389964018122	BBS4, BBS7, ARL6	666	21	16792	3.6018876018876016	1.0	0.9951847245338122	98.13179883796728
Annotation Cluster 4	Enrichment Score: 1.4431801320210984
Category	Term	Count	%	PValue	Genes	List Total	Pop Hits	Pop Total	Fold Enrichment	Bonferroni	Benjamini	FDR
UP_SEQ_FEATURE	domain:Bromo 1	4	0.5031446540880503	0.008792210387888685	PHIP, TAF1, BRD3, PBRM1	748	12	20063	8.940730837789662	0.9999999978698945	0.9422967653359281	14.27357063545286
UP_SEQ_FEATURE	domain:Bromo 2	4	0.5031446540880503	0.008792210387888685	PHIP, TAF1, BRD3, PBRM1	748	12	20063	8.940730837789662	0.9999999978698945	0.9422967653359281	14.27357063545286
INTERPRO	IPR018359:Bromodomain, conserved site	5	0.628930817610063	0.01609369587284451	PHIP, TAF1, BRD3, EP300, PBRM1	709	26	18559	5.033904741239015	0.9999999996721023	0.9116527265120932	23.359508422377562
UP_KEYWORDS	Bromodomain	5	0.628930817610063	0.05470797589879812	PHIP, TAF1, BRD3, EP300, PBRM1	761	39	20581	3.4672664173321204	0.9999999999040473	0.4550333442450595	54.50448720885686
INTERPRO	IPR001487:Bromodomain	5	0.628930817610063	0.08044169385773553	PHIP, TAF1, BRD3, EP300, PBRM1	709	43	18559	3.0437563551677767	1.0	0.9869825203416257	74.71940033418231
SMART	SM00297:BROMO	5	0.628930817610063	0.08990081372737765	PHIP, TAF1, BRD3, EP300, PBRM1	410	42	10057	2.9201509872241584	0.9999999999994671	0.9823534549842587	71.60108388111539
GOTERM_MF_DIRECT	GO:0070577~lysine-acetylated histone binding	3	0.37735849056603776	0.16054310776874683	PHIP, TAF1, BRD3	676	18	16881	4.16198224852071	1.0	0.9749896306414656	93.25137833051596
Annotation Cluster 5	Enrichment Score: 1.4391571781732384
Category	Term	Count	%	PValue	Genes	List Total	Pop Hits	Pop Total	Fold Enrichment	Bonferroni	Benjamini	FDR
GOTERM_CC_DIRECT	GO:0005747~mitochondrial respiratory chain complex I	7	0.8805031446540881	0.011148177416938401	NDUFB6, NDUFB8, NDUFA9, NDUFV1, NDUFC2, NDUFC1, PARK7	706	49	18224	3.6875758802104412	0.9957923990188601	0.5423047935754475	14.861296837480264
UP_KEYWORDS	Respiratory chain	7	0.8805031446540881	0.02844501077466441	UQCRC1, NDUFB6, NDUFB8, NDUFA9, NDUFV1, NDUFC2, NDUFC1	761	63	20581	3.0049642283545044	0.9999927284264308	0.35480656330348603	33.232315832107226
GOTERM_BP_DIRECT	GO:0032981~mitochondrial respiratory chain complex I assembly	7	0.8805031446540881	0.03804259273974872	NDUFAF5, NDUFB6, NDUFB8, NDUFA9, NDUFV1, NDUFC2, NDUFC1	666	63	16792	2.801468134801468	1.0	0.9722592215208736	49.68672308970661
GOTERM_MF_DIRECT	GO:0008137~NADH dehydrogenase (ubiquinone) activity	6	0.7547169811320755	0.04191728035337326	NDUFB6, NDUFB8, NDUFA9, NDUFV1, NDUFC2, NDUFC1	676	48	16881	3.1214866863905324	0.9999999999999994	0.904305981843021	48.29671277763652
GOTERM_BP_DIRECT	GO:0006120~mitochondrial electron transport, NADH to ubiquinone	6	0.7547169811320755	0.04367355438402941	NDUFB6, NDUFB8, NDUFA9, NDUFV1, NDUFC2, NDUFC1	666	49	16792	3.087332230189373	1.0	0.9729900583739892	54.65528271763673
UP_KEYWORDS	Electron transport	8	1.0062893081761006	0.10494583632853469	UQCRC1, NDUFB6, NDUFB8, NDUFA9, NDUFV1, NDUFC2, NDUFC1, CYB5B	761	108	20581	2.0033094855696696	1.0	0.5898844131441248	78.81744030093142
Annotation Cluster 6	Enrichment Score: 1.435410066558134
Category	Term	Count	%	PValue	Genes	List Total	Pop Hits	Pop Total	Fold Enrichment	Bonferroni	Benjamini	FDR
SMART	SM00913:SM00913	4	0.5031446540880503	0.025201851013398825	RANBP17, CSE1L, IPO4, TNPO1	410	16	10057	6.132317073170732	0.999527492448574	0.9221121735460279	28.900451680236504
INTERPRO	IPR001494:Importin-beta, N-terminal	4	0.5031446540880503	0.025216279541498767	RANBP17, CSE1L, IPO4, TNPO1	709	17	18559	6.159130506927736	0.9999999999999988	0.9560685755130226	34.2157117978791
GOTERM_MF_DIRECT	GO:0008536~Ran GTPase binding	5	0.628930817610063	0.030426084559857326	RANBP17, CSE1L, IPO4, RANBP2, TNPO1	676	30	16881	4.16198224852071	0.9999999999906778	0.8582570570732677	37.87268192632695
UP_SEQ_FEATURE	domain:Importin N-terminal	3	0.37735849056603776	0.09375624726355658	CSE1L, IPO4, TNPO1	748	14	20063	5.747612681436212	1.0	0.9998085913051499	82.03701954592539
Annotation Cluster 7	Enrichment Score: 1.3370778833177022
Category	Term	Count	%	PValue	Genes	List Total	Pop Hits	Pop Total	Fold Enrichment	Bonferroni	Benjamini	FDR
UP_KEYWORDS	ATP-binding	68	8.553459119496855	0.015362046976628725	SPG7, DYNC1LI2, UBE2G1, HLCS, ATP2B4, PAK3, AAK1, IP6K1, TARSL2, AKT2, CSNK1G1, NOL9, WNK1, PRKCI, UBE2J2, MCM2, UBE2H, SMARCA3, CDKL2, IQCA1, C10ORF2, ATP2C2, EIF2AK1, CDK11A, MAP3K19, NRK, SMARCA1, NEK4, EP400, KALRN, SMARCAD1, KIF4A, DNAH12, ERBB4, PRKDC, BMS1, N4BP2, HSPA1L, MUSK, DGKB, TTBK2, SYN3, DYRK4, ABCD4, ERCC6L, DHX57, CSF1R, DHX9, TAF1, SHPRH, TAOK1, RYK, MAP2K4, MAPK10, DDX4, ATRX,…	761	1391	20581	1.322097848851874	0.998248563483685	0.2506240595644307	19.483610629122683
UP_KEYWORDS	Nucleotide-binding	81	10.18867924528302	0.0433461475471807	DYNC1LI2, SPG7, SEPT2, NT5C3B, UBE2G1, HLCS, RNGTT, ATP2B4, PAK3, AAK1, IP6K1, TARSL2, GNL1, AKT2, GBP5, CSNK1G1, NOL9, GTPBP8, WNK1, PRKCI, UBE2J2, MCM2, UBE2H, SMARCA3, ARL6, CDKL2, IQCA1, C10ORF2, ARL3, ATP2C2, BVES, EIF2AK1, CDK11A, MAP3K19, GNAS, NRK, SMARCA1, NEK4, EP400, KALRN, SMARCAD1, KIF4A, DNAH12, ERBB4, PRKDC, BMS1, N4BP2, HSPA1L, MUSK, DGKB, TTBK2, SYN3, DYRK4, ABCD4, TUBB4A, ERCC6L…	761	1788	20581	1.2251783682720547	0.9999999871329749	0.443497605860949	46.222238797430556
GOTERM_MF_DIRECT	GO:0005524~ATP binding	69	8.679245283018867	0.14634124862856843	SPG7, DYNC1LI2, UBE2G1, HLCS, ATP2B4, PAK3, AAK1, IP6K1, TARSL2, AKT2, CSNK1G1, NOL9, WNK1, PRKCI, UBE2J2, MCM2, UBE2H, SMARCA3, CDKL2, IQCA1, C10ORF2, ATP2C2, EIF2AK1, CDK11A, MAP3K19, NRK, SMARCA1, NEK4, EP400, KALRN, SMARCAD1, KIF4A, DNAH12, ERBB4, PRKDC, BMS1, N4BP2, HSPA1L, MUSK, DGKB, TTBK2, SYN3, DYRK4, ABCD4, ERCC6L, DHX57, CSF1R, DHX9, TAF1, SHPRH, TAOK1, RYK, MAP2K4, AK3, MAPK10, DDX4, …	676	1495	16881	1.1525489303595813	1.0	0.9673734732509637	91.26118704095792
Annotation Cluster 8	Enrichment Score: 1.3277769145498832
Category	Term	Count	%	PValue	Genes	List Total	Pop Hits	Pop Total	Fold Enrichment	Bonferroni	Benjamini	FDR
INTERPRO	IPR019787:Zinc finger, PHD-finger	8	1.0062893081761006	0.030963719562001585	ING5, ING4, SHPRH, RSF1, KDM5A, NSD1, KDM5C, BAF45B	709	79	18559	2.650765028298013	1.0	0.9405371109262197	40.29518467137817
INTERPRO	IPR019786:Zinc finger, PHD-type, conserved site	7	0.8805031446540881	0.04222550466676532	ING5, ING4, SHPRH, RSF1, KDM5A, NSD1, KDM5C	709	67	18559	2.7348377997179125	1.0	0.9734678514715919	50.709580380090955
INTERPRO	IPR001965:Zinc finger, PHD-type	8	1.0062893081761006	0.05347263550742197	ING5, ING4, SHPRH, RSF1, KDM5A, NSD1, KDM5C, BAF45B	709	89	18559	2.352926261073517	1.0	0.9796190788796009	59.38922523935797
SMART	SM00249:PHD	8	1.0062893081761006	0.06987676292124509	ING5, ING4, SHPRH, RSF1, KDM5A, NSD1, KDM5C, BAF45B	410	89	10057	2.204878048780488	0.9999999996351214	0.9956294400669491	62.01554068210968
Annotation Cluster 9	Enrichment Score: 1.0932220385437599
Category	Term	Count	%	PValue	Genes	List Total	Pop Hits	Pop Total	Fold Enrichment	Bonferroni	Benjamini	FDR
INTERPRO	IPR008271:Serine/threonine-protein kinase, active site	20	2.515723270440252	0.030953871394830107	CSNK1G1, TAOK1, MAP2K4, PRKCI, WNK1, MAPK10, CDKL2, EIF2AK1, PAK3, CDK11A, AAK1, DYRK1B, MAP3K19, DYRK4, NRK, NEK4, BMPR1B, AKT2, KALRN, CDC42BPB	709	312	18559	1.6779682470796717	1.0	0.9513462308826683	40.285234305040916
UP_KEYWORDS	Serine/threonine-protein kinase	23	2.8930817610062896	0.03552315328212638	TAF1, CSNK1G1, TAOK1, MAP2K4, PRKCI, WNK1, PRKDC, MAPK10, CDKL2, EIF2AK1, TTBK2, PAK3, CDK11A, AAK1, DYRK1B, MAP3K19, DYRK4, NRK, NEK4, BMPR1B, AKT2, KALRN, CDC42BPB	761	393	20581	1.5827674179882505	0.9999996372222628	0.4003212738561005	39.728222798986025
UP_SEQ_FEATURE	domain:Protein kinase	26	3.270440251572327	0.056417922726926556	ERBB4, MUSK, TTBK2, PAK3, AAK1, DYRK4, CSF1R, AKT2, CSNK1G1, TAOK1, RYK, MAP2K4, PRKCI, WNK1, MAPK10, CDKL2, EIF2AK1, CDK11A, DYRK1B, MAP3K19, NTRK2, NRK, BMPR1B, NEK4, KALRN, CDC42BPB	748	478	20063	1.4589477099322041	1.0	0.9995577194315595	63.677769622109835
INTERPRO	IPR011009:Protein kinase-like domain	28	3.5220125786163523	0.07971575290308261	ERBB4, PRKDC, MUSK, TTBK2, PAK3, AAK1, DYRK4, CSF1R, AKT2, CSNK1G1, TAOK1, RYK, MAP2K4, PRKCI, WNK1, MAPK10, CDKL2, EIF2AK1, CDK11A, DYRK1B, MAP3K19, NTRK2, NRK, BMPR1B, NEK4, ACAD10, KALRN, CDC42BPB	709	531	18559	1.3802947840384192	1.0	0.9885827939642252	74.39014616850326
INTERPRO	IPR000719:Protein kinase, catalytic domain	26	3.270440251572327	0.08207389473864374	ERBB4, MUSK, TTBK2, PAK3, AAK1, DYRK4, CSF1R, AKT2, CSNK1G1, TAOK1, RYK, MAP2K4, PRKCI, WNK1, MAPK10, CDKL2, EIF2AK1, CDK11A, DYRK1B, MAP3K19, NTRK2, NRK, BMPR1B, NEK4, KALRN, CDC42BPB	709	487	18559	1.3975029178963343	1.0	0.986007477224968	75.44523440228397
SMART	SM00220:S_TKc	21	2.6415094339622645	0.09363051368200224	CSNK1G1, TAOK1, MAP2K4, PRKCI, WNK1, MAPK10, CDKL2, EIF2AK1, TTBK2, PAK3, CDK11A, AAK1, DYRK1B, MAP3K19, DYRK4, NRK, NEK4, BMPR1B, AKT2, KALRN, CDC42BPB	410	359	10057	1.4348597051430123	0.9999999999998446	0.9749419161512338	73.11751041223519
INTERPRO	IPR017441:Protein kinase, ATP binding site	21	2.6415094339622645	0.09382645727966363	CSNK1G1, ERBB4, TAOK1, MAP2K4, PRKCI, CDKL2, MUSK, EIF2AK1, TTBK2, PAK3, DYRK1B, MAP3K19, NTRK2, DYRK4, NRK, NEK4, BMPR1B, AKT2, CSF1R, KALRN, CDC42BPB	709	381	18559	1.4427884455204736	1.0	0.9879713424100507	80.12216031434309
UP_SEQ_FEATURE	binding site:ATP	28	3.5220125786163523	0.10105363256852812	SPG7, ERBB4, MUSK, TTBK2, PAK3, AAK1, DYRK4, CSF1R, AKT2, CSNK1G1, TAOK1, RYK, MAP2K4, PRKCI, WNK1, MAPK10, CDKL2, EIF2AK1, CDK11A, DYRK1B, MAP3K19, NTRK2, NRK, GK, BMPR1B, NEK4, KALRN, CDC42BPB	748	558	20063	1.3459164702048951	1.0	0.9997529241103523	84.39928983930132
GOTERM_MF_DIRECT	GO:0004672~protein kinase activity	20	2.515723270440252	0.13052903560898993	CSNK1G1, RYK, TAOK1, MAP2K4, PRKCI, WNK1, PRKDC, MAPK10, CDKL2, TTBK2, CDK11A, DYRK1B, AAK1, MAP3K19, DYRK4, NRK, NEK4, AKT2, KALRN, CDC42BPB	676	359	16881	1.3911918379456412	1.0	0.9589804328435102	88.40581192317839
GOTERM_MF_DIRECT	GO:0004674~protein serine/threonine kinase activity	19	2.3899371069182394	0.24853357130572837	TAF1, CSNK1G1, TAOK1, PRKCI, WNK1, PRKDC, CDKL2, TTBK2, PAK3, CDK11A, DYRK1B, AAK1, DYRK4, NRK, NEK4, BMPR1B, AKT2, KALRN, CDC42BPB	676	376	16881	1.2618775966259599	1.0	0.9925018932752776	98.77420070008505
Annotation Cluster 10	Enrichment Score: 1.084797896750152
Category	Term	Count	%	PValue	Genes	List Total	Pop Hits	Pop Total	Fold Enrichment	Bonferroni	Benjamini	FDR
INTERPRO	IPR011259:Ezrin/radixin/moesin, C-terminal	3	0.37735849056603776	0.008283998603276428	EZR, NF2, RDX	709	4	18559	19.63222849083216	0.9999862806478212	0.8934712770160039	12.750947369730369
INTERPRO	IPR011174:Ezrin/radixin/moesin	3	0.37735849056603776	0.008283998603276428	EZR, NF2, RDX	709	4	18559	19.63222849083216	0.9999862806478212	0.8934712770160039	12.750947369730369
PIR_SUPERFAMILY	PIRSF002305:ezrin/radixin/moesin	3	0.37735849056603776	0.01069487206869839	EZR, NF2, RDX	75	4	1692	16.92	0.5535534057038838	0.5535534057038838	10.6713268862337
INTERPRO	IPR008954:Moesin	3	0.37735849056603776	0.013458738083814974	EZR, NF2, RDX	709	5	18559	15.705782792665728	0.9999999880013543	0.8976962557065058	19.92364832378325
INTERPRO	IPR000798:Ezrin/radixin/moesin like	4	0.5031446540880503	0.029421400155426988	EZR, NF2, EPB41L4A, RDX	709	18	18559	5.816956589876194	1.0	0.9545870400451311	38.71774185639963
INTERPRO	IPR019747:FERM conserved site	4	0.5031446540880503	0.06173841020486366	EZR, NF2, EPB41L4A, RDX	709	24	18559	4.362717442407146	1.0	0.9831695318020837	64.82946859762026
INTERPRO	IPR018980:FERM, C-terminal PH-like domain	4	0.5031446540880503	0.08213481827468319	EZR, NF2, EPB41L4A, RDX	709	27	18559	3.877971059917463	1.0	0.9837546773598507	75.47194426336912
SMART	SM01196:SM01196	4	0.5031446540880503	0.09509972023176158	EZR, NF2, EPB41L4A, RDX	410	27	10057	3.6339656729900636	0.9999999999999044	0.9642433012042049	73.69401794285044
INTERPRO	IPR018979:FERM, N-terminal	4	0.5031446540880503	0.09712875482431925	EZR, NF2, EPB41L4A, RDX	709	29	18559	3.6105247799231552	1.0	0.9881613601537126	81.27724038196975
UP_SEQ_FEATURE	domain:FERM	4	0.5031446540880503	0.27491255200625686	EZR, NF2, EPB41L4A, RDX	748	49	20063	2.189566735785223	1.0	0.9999525837808672	99.63247196799759
INTERPRO	IPR014352:FERM/acyl-CoA-binding protein, 3-helical bundle	4	0.5031446540880503	0.29771056802011475	EZR, NF2, EPB41L4A, RDX	709	50	18559	2.0941043723554302	1.0	0.9985208582387979	99.69574862162318
INTERPRO	IPR000299:FERM domain	4	0.5031446540880503	0.3082376601836869	EZR, NF2, EPB41L4A, RDX	709	51	18559	2.0530435023092455	1.0	0.9986579765645173	99.76249262497112
INTERPRO	IPR019749:Band 4.1 domain	4	0.5031446540880503	0.3082376601836869	EZR, NF2, EPB41L4A, RDX	709	51	18559	2.0530435023092455	1.0	0.9986579765645173	99.76249262497112
INTERPRO	IPR019748:FERM central domain	4	0.5031446540880503	0.3082376601836869	EZR, NF2, EPB41L4A, RDX	709	51	18559	2.0530435023092455	1.0	0.9986579765645173	99.76249262497112
SMART	SM00295:B41	4	0.5031446540880503	0.3437707526050179	EZR, NF2, EPB41L4A, RDX	410	51	10057	1.923864179818269	1.0	0.9936222573645042	99.64082193413203
GOTERM_CC_DIRECT	GO:0019898~extrinsic component of membrane	5	0.628930817610063	0.3920899394899358	EZR, NF2, EPB41L4A, RDX, SNX12	706	82	18224	1.5739653147239687	1.0	0.9688791583177162	99.92096305872924
Annotation Cluster 11	Enrichment Score: 1.030071213714884
Category	Term	Count	%	PValue	Genes	List Total	Pop Hits	Pop Total	Fold Enrichment	Bonferroni	Benjamini	FDR
INTERPRO	IPR023271:Aquaporin-like	4	0.5031446540880503	0.025216279541498767	AQP11, AQP5, AQP4, CYB5B	709	17	18559	6.159130506927736	0.9999999999999988	0.9560685755130226	34.2157117978791
GOTERM_BP_DIRECT	GO:0015793~glycerol transport	3	0.37735849056603776	0.0915475755079007	AQP11, AQP5, AQP4	666	13	16792	5.818433818433818	1.0	0.9862147424274231	81.7394652927796
UP_SEQ_FEATURE	short sequence motif:NPA 2	3	0.37735849056603776	0.09375624726355658	AQP11, AQP5, AQP4	748	14	20063	5.747612681436212	1.0	0.9998085913051499	82.03701954592539
UP_SEQ_FEATURE	short sequence motif:NPA 1	3	0.37735849056603776	0.09375624726355658	AQP11, AQP5, AQP4	748	14	20063	5.747612681436212	1.0	0.9998085913051499	82.03701954592539
INTERPRO	IPR000425:Major intrinsic protein	3	0.37735849056603776	0.12266422124789306	AQP11, AQP5, AQP4	709	16	18559	4.90805712270804	1.0	0.9890732033063637	88.30349676878562
GOTERM_MF_DIRECT	GO:0015250~water channel activity	3	0.37735849056603776	0.13252039971951524	AQP11, AQP5, AQP4	676	16	16881	4.682230029585798	1.0	0.9575033586122478	88.80819581035966
GOTERM_BP_DIRECT	GO:0006833~water transport	3	0.37735849056603776	0.18671214654778812	AQP11, AQP5, AQP4	666	20	16792	3.781981981981982	1.0	0.9952453108997802	97.42731276165131
Annotation Cluster 12	Enrichment Score: 0.9114977939331127
Category	Term	Count	%	PValue	Genes	List Total	Pop Hits	Pop Total	Fold Enrichment	Bonferroni	Benjamini	FDR
UP_SEQ_FEATURE	DNA-binding region:Nuclear receptor	5	0.628930817610063	0.08560777992141577	NR1I3, ESRRG, NR4A2, RORB, NR2E1	748	45	20063	2.9802436125965537	1.0	0.9996946307401416	79.002187635988
UP_SEQ_FEATURE	zinc finger region:NR C4-type	5	0.628930817610063	0.08560777992141577	NR1I3, ESRRG, NR4A2, RORB, NR2E1	748	45	20063	2.9802436125965537	1.0	0.9996946307401416	79.002187635988
INTERPRO	IPR001628:Zinc finger, nuclear hormone receptor-type	5	0.628930817610063	0.09749938284686022	NR1I3, ESRRG, NR4A2, RORB, NR2E1	709	46	18559	2.8452505059177042	1.0	0.9847665476429942	81.40286960086588
INTERPRO	IPR001723:Steroid hormone receptor	5	0.628930817610063	0.10353155854976431	NR1I3, ESRRG, NR4A2, RORB, NR2E1	709	47	18559	2.7847132611109444	1.0	0.9850503188425608	83.33950552290341
INTERPRO	IPR000536:Nuclear hormone receptor, ligand-binding, core	5	0.628930817610063	0.10972997812044222	NR1I3, ESRRG, NR4A2, RORB, NR2E1	709	48	18559	2.7266984015044664	1.0	0.985422498092423	85.13113862887326
SMART	SM00399:ZnF_C4	5	0.628930817610063	0.11588961186017041	NR1I3, ESRRG, NR4A2, RORB, NR2E1	410	46	10057	2.6662248144220575	0.9999999999999999	0.9652394863044633	80.71742097303685
SMART	SM00430:HOLI	5	0.628930817610063	0.12998332091934667	NR1I3, ESRRG, NR4A2, RORB, NR2E1	410	48	10057	2.5551321138211387	1.0	0.9597762476633407	84.44372079165746
INTERPRO	IPR013088:Zinc finger, NHR/GATA-type	5	0.628930817610063	0.17979402563789854	NR1I3, ESRRG, NR4A2, RORB, NR2E1	709	58	18559	2.2565779874519722	1.0	0.9934842081917119	96.12258406919948
GOTERM_MF_DIRECT	GO:0003707~steroid hormone receptor activity	5	0.628930817610063	0.184983788343918	NR1I3, ESRRG, NR4A2, RORB, NR2E1	676	56	16881	2.229633347421809	1.0	0.9817443812414687	95.7190602209566
GOTERM_BP_DIRECT	GO:0043401~steroid hormone mediated signaling pathway	5	0.628930817610063	0.18869249099104451	NR1I3, ESRRG, NR4A2, RORB, NR2E1	666	57	16792	2.2116853695801066	1.0	0.9952903273894365	97.53603038329736
Annotation Cluster 13	Enrichment Score: 0.8741069536435427
Category	Term	Count	%	PValue	Genes	List Total	Pop Hits	Pop Total	Fold Enrichment	Bonferroni	Benjamini	FDR
UP_SEQ_FEATURE	repeat:UIM 2	3	0.37735849056603776	0.1056055352577488	ANKRD13D, USP37, DNAJB2	748	15	20063	5.3644385026737975	1.0	0.9996239650878541	85.72105690603176
UP_SEQ_FEATURE	repeat:UIM 1	3	0.37735849056603776	0.1056055352577488	ANKRD13D, USP37, DNAJB2	748	15	20063	5.3644385026737975	1.0	0.9996239650878541	85.72105690603176
SMART	SM00726:UIM	3	0.37735849056603776	0.15038901993971823	ANKRD13D, USP37, DNAJB2	410	17	10057	4.328694404591105	1.0	0.9436436015219352	88.6716439339713
INTERPRO	IPR003903:Ubiquitin interacting motif	3	0.37735849056603776	0.19010025178976103	ANKRD13D, USP37, DNAJB2	709	21	18559	3.7394720934918397	1.0	0.9942579985755813	96.84868178283654
Annotation Cluster 14	Enrichment Score: 0.8734472999981941
Category	Term	Count	%	PValue	Genes	List Total	Pop Hits	Pop Total	Fold Enrichment	Bonferroni	Benjamini	FDR
GOTERM_CC_DIRECT	GO:0005665~DNA-directed RNA polymerase II, core complex	4	0.5031446540880503	0.030496436369299666	URI1, POLR2C, POLR2B, POLR2A	706	18	18224	5.736229146994019	0.9999997270318567	0.8134998835582048	35.883827913865275
GOTERM_MF_DIRECT	GO:0001055~RNA polymerase II activity	3	0.37735849056603776	0.0580675863932209	POLR2C, POLR2B, POLR2A	676	10	16881	7.491568047337278	1.0	0.9349019141402602	60.209364564019985
UP_KEYWORDS	DNA-directed RNA polymerase	4	0.5031446540880503	0.17349940219704152	POLRMT, POLR2C, POLR2B, POLR2A	761	39	20581	2.7738131338656964	1.0	0.6884142267774847	93.05686432445295
GOTERM_MF_DIRECT	GO:0003899~DNA-directed RNA polymerase activity	4	0.5031446540880503	0.1933562803292191	POLRMT, POLR2C, POLR2B, POLR2A	676	38	16881	2.6286203674867643	1.0	0.9835524043175262	96.34862274910304
GOTERM_BP_DIRECT	GO:0010467~gene expression	4	0.5031446540880503	0.2958843974113634	POLR2C, POLR2B, HNRNPA0, POLR2A	666	48	16792	2.101101101101101	1.0	0.9984738756457736	99.79968755196796
KEGG_PATHWAY	hsa03020:RNA polymerase	3	0.37735849056603776	0.3268549014474344	POLR2C, POLR2B, POLR2A	252	32	6879	2.5591517857142856	1.0	0.9224333495422525	99.39356895048928
Annotation Cluster 15	Enrichment Score: 0.859209472932585
Category	Term	Count	%	PValue	Genes	List Total	Pop Hits	Pop Total	Fold Enrichment	Bonferroni	Benjamini	FDR
UP_SEQ_FEATURE	zinc finger region:ZZ-type	3	0.37735849056603776	0.13038367279091528	EP300, MIB2, DTNB	748	17	20063	4.733328090594528	1.0	0.9997545306546732	91.2519649253529
SMART	SM00291:ZnF_ZZ	3	0.37735849056603776	0.13619038693412103	EP300, MIB2, DTNB	410	16	10057	4.599237804878049	1.0	0.9565960478844103	85.86314500513332
INTERPRO	IPR000433:Zinc finger, ZZ-type	3	0.37735849056603776	0.14893676514118337	EP300, MIB2, DTNB	709	18	18559	4.362717442407146	1.0	0.9910747120308487	92.8953625356629
Annotation Cluster 16	Enrichment Score: 0.8341661977332587
Category	Term	Count	%	PValue	Genes	List Total	Pop Hits	Pop Total	Fold Enrichment	Bonferroni	Benjamini	FDR
UP_KEYWORDS	Mitosis	15	1.8867924528301887	0.10704813961108461	HAUS6, SEPT2, PDS5A, FAM175B, BIRC6, NEDD9, PTTG1, NCAPD2, FSD1, USP37, SKA2, PAFAH1B1, NEK4, SMC1A, ERCC6L	761	262	20581	1.5483594306406798	1.0	0.5904583663521159	79.5033674777078
UP_KEYWORDS	Cell division	20	2.515723270440252	0.12944715922529715	HAUS6, SEPT2, FAM175B, PDS5A, BIRC6, NEDD9, PTTG1, PPP1CB, NCAPD2, ARL3, FSD1, PPP1CA, USP37, SKA2, CDCA7L, PAFAH1B1, NEK4, SMC1A, PRPF40A, ERCC6L	761	388	20581	1.3940555698551822	1.0	0.6122068770626188	85.63710628159963
GOTERM_BP_DIRECT	GO:0051301~cell division	18	2.2641509433962264	0.22689752499450755	HAUS6, SEPT2, FAM175B, PDS5A, BIRC6, NEDD9, PTTG1, PPP1CB, NCAPD2, FSD1, PPP1CA, USP37, SKA2, CDCA7L, NEK4, SMC1A, PRPF40A, ERCC6L	666	350	16792	1.296679536679537	1.0	0.9962898546004211	98.95135270159092
Annotation Cluster 17	Enrichment Score: 0.8322197932493737
Category	Term	Count	%	PValue	Genes	List Total	Pop Hits	Pop Total	Fold Enrichment	Bonferroni	Benjamini	FDR
UP_SEQ_FEATURE	domain:TSP type-1 2	5	0.628930817610063	0.08560777992141577	THSD7A, SEMA5B, ADAMTS8, UNC5C, THSD7B	748	45	20063	2.9802436125965537	1.0	0.9996946307401416	79.002187635988
UP_SEQ_FEATURE	domain:TSP type-1 1	5	0.628930817610063	0.08560777992141577	THSD7A, SEMA5B, ADAMTS8, UNC5C, THSD7B	748	45	20063	2.9802436125965537	1.0	0.9996946307401416	79.002187635988
INTERPRO	IPR000884:Thrombospondin, type 1 repeat	5	0.628930817610063	0.2356661251554597	THSD7A, SEMA5B, ADAMTS8, UNC5C, THSD7B	709	65	18559	2.013561896495606	1.0	0.9961712015356758	98.78066570506533
SMART	SM00209:TSP1	5	0.628930817610063	0.2715171064209643	THSD7A, SEMA5B, ADAMTS8, UNC5C, THSD7B	410	65	10057	1.8868667917448405	1.0	0.9913644427007642	98.54953612418521
Annotation Cluster 18	Enrichment Score: 0.8171804450177401
Category	Term	Count	%	PValue	Genes	List Total	Pop Hits	Pop Total	Fold Enrichment	Bonferroni	Benjamini	FDR
INTERPRO	IPR000301:Tetraspanin	4	0.5031446540880503	0.10501147603949178	UPK1A, UPK1B, TSPAN6, TSPAN9	709	30	18559	3.490173953925717	1.0	0.9842054007272492	83.78481278907991
INTERPRO	IPR008952:Tetraspanin, EC2 domain	4	0.5031446540880503	0.11313590008276626	UPK1A, UPK1B, TSPAN6, TSPAN9	709	31	18559	3.377587697347468	1.0	0.9857753132042921	86.03692593810356
INTERPRO	IPR018499:Tetraspanin/Peripherin	4	0.5031446540880503	0.13006229795971902	UPK1A, UPK1B, TSPAN6, TSPAN9	709	33	18559	3.1728854126597428	1.0	0.9896856861690978	89.81992953932978
PIR_SUPERFAMILY	PIRSF002419:tetraspanin	3	0.37735849056603776	0.348569671955815	UPK1A, TSPAN6, TSPAN9	75	28	1692	2.4171428571428573	0.999999999999989	0.9999998952753264	98.88689404637196
Annotation Cluster 19	Enrichment Score: 0.8093983628089503
Category	Term	Count	%	PValue	Genes	List Total	Pop Hits	Pop Total	Fold Enrichment	Bonferroni	Benjamini	FDR
GOTERM_MF_DIRECT	GO:0005089~Rho guanyl-nucleotide exchange factor activity	7	0.8805031446540881	0.08743250305075059	FGD2, ARHGAP4, PLEKHG2, RASGRF1, ARHGEF7, PLEKHG4B, KALRN	676	77	16881	2.270172135556751	1.0	0.944567740949149	75.57173676630354
INTERPRO	IPR000219:Dbl homology (DH) domain	6	0.7547169811320755	0.134186653835598	FGD2, PLEKHG2, RASGRF1, ARHGEF7, PLEKHG4B, KALRN	709	71	18559	2.212082083474046	1.0	0.9901236371834231	90.58309588186566
SMART	SM00325:RhoGEF	6	0.7547169811320755	0.14232928624752295	FGD2, PLEKHG2, RASGRF1, ARHGEF7, PLEKHG4B, KALRN	410	68	10057	2.1643472022955526	1.0	0.9437968198528208	87.14827320465294
GOTERM_BP_DIRECT	GO:0035023~regulation of Rho protein signal transduction	6	0.7547169811320755	0.2174982733308677	FGD2, PLEKHG2, RASGRF1, ARHGEF7, PLEKHG4B, KALRN	666	81	16792	1.8676454232009787	1.0	0.9957964093733969	98.70109290889228
UP_SEQ_FEATURE	domain:DH	5	0.628930817610063	0.24710177556259139	FGD2, PLEKHG2, RASGRF1, ARHGEF7, PLEKHG4B	748	68	20063	1.9722200377477195	1.0	0.9999558100365262	99.29147838575805
Annotation Cluster 20	Enrichment Score: 0.7588935200098796
Category	Term	Count	%	PValue	Genes	List Total	Pop Hits	Pop Total	Fold Enrichment	Bonferroni	Benjamini	FDR
UP_SEQ_FEATURE	domain:Ig-like C2-type 3	9	1.1320754716981132	0.10538143170350571	IGDCC3, IGSF1, PSG6, SDK1, LRIG1, NEO1, BOC, CSF1R, PXDNL	748	128	20063	1.8859354110962567	1.0	0.9997030472064177	85.65853355764663
UP_SEQ_FEATURE	domain:Ig-like C2-type 1	11	1.3836477987421385	0.2218441861051838	IGDCC3, IGSF1, PSG6, NTRK2, SDK1, LRIG1, NEO1, BOC, CSF1R, KIR2DL4, PXDNL	748	202	20063	1.4606144437973207	1.0	0.9999522499525397	98.74030618975162
UP_SEQ_FEATURE	domain:Ig-like C2-type 2	11	1.3836477987421385	0.22620765301384527	IGDCC3, IGSF1, PSG6, NTRK2, SDK1, LRIG1, NEO1, BOC, CSF1R, KIR2DL4, PXDNL	748	203	20063	1.4534192987539845	1.0	0.9999460661236025	98.85797510298468
Annotation Cluster 21	Enrichment Score: 0.7452089841005288
Category	Term	Count	%	PValue	Genes	List Total	Pop Hits	Pop Total	Fold Enrichment	Bonferroni	Benjamini	FDR
UP_SEQ_FEATURE	domain:C-type lectin	7	0.8805031446540881	0.08507363878486138	ASGR2, KLRC2, KLRC3, ATRN, KLRK1, KLRF1, NCAN	748	82	20063	2.289699360897352	1.0	0.9997697218749674	78.78724828761581
INTERPRO	IPR016186:C-type lectin-like	8	1.0062893081761006	0.10264547013188013	KLRC4, ASGR2, KLRC2, KLRC3, ATRN, KLRK1, KLRF1, NCAN	709	104	18559	2.013561896495606	1.0	0.9862617909840004	83.0674119843882
INTERPRO	IPR001304:C-type lectin	7	0.8805031446540881	0.12438626636340054	ASGR2, KLRC2, KLRC3, ATRN, KLRK1, KLRF1, NCAN	709	89	18559	2.0588104784393275	1.0	0.9885496753228462	88.67431800259364
INTERPRO	IPR016187:C-type lectin fold	8	1.0062893081761006	0.13634443405848762	KLRC4, ASGR2, KLRC2, KLRC3, ATRN, KLRK1, KLRF1, NCAN	709	112	18559	1.8697360467459199	1.0	0.9887124326458883	90.96063193392882
SMART	SM00034:CLECT	7	0.8805031446540881	0.13701069260998072	ASGR2, KLRC2, KLRC3, ATRN, KLRK1, KLRF1, NCAN	410	86	10057	1.9965683494044244	1.0	0.9475061658180964	86.04149268041729
UP_KEYWORDS	Lectin	8	1.0062893081761006	0.44520965844260685	ASGR2, KLRC2, KLRC3, WBSCR17, ATRN, KLRK1, KLRF1, NCAN	761	171	20581	1.2652480961492651	1.0	0.8641690543831417	99.97380176064962
GOTERM_MF_DIRECT	GO:0030246~carbohydrate binding	8	1.0062893081761006	0.6724707972615173	ASGR2, KLRC2, KLRC3, WBSCR17, ATRN, KLRK1, KLRF1, NCAN	676	196	16881	1.0192609588213983	1.0	0.9997231264584161	99.99999659158392
Annotation Cluster 22	Enrichment Score: 0.7288349670891945
Category	Term	Count	%	PValue	Genes	List Total	Pop Hits	Pop Total	Fold Enrichment	Bonferroni	Benjamini	FDR
INTERPRO	IPR002017:Spectrin repeat	4	0.5031446540880503	0.06824389028391858	SYNE1, MACF1, KTN1, KALRN	709	25	18559	4.1882087447108605	1.0	0.9810168705662158	68.62162253479183
UP_SEQ_FEATURE	repeat:Spectrin 5	3	0.37735849056603776	0.09375624726355658	SYNE1, MACF1, KALRN	748	14	20063	5.747612681436212	1.0	0.9998085913051499	82.03701954592539
UP_SEQ_FEATURE	repeat:Spectrin 4	3	0.37735849056603776	0.1831136565460116	SYNE1, MACF1, KALRN	748	21	20063	3.831741787624141	1.0	0.9998933528718568	97.06133153672909
UP_SEQ_FEATURE	repeat:Spectrin 3	3	0.37735849056603776	0.19674825185080422	SYNE1, MACF1, KALRN	748	22	20063	3.6575717063684983	1.0	0.9999127155784603	97.80886440215575
UP_SEQ_FEATURE	repeat:Spectrin 2	3	0.37735849056603776	0.2522021749328467	SYNE1, MACF1, KALRN	748	26	20063	3.094868366927191	1.0	0.9999525591359009	99.37068128457034
UP_SEQ_FEATURE	repeat:Spectrin 1	3	0.37735849056603776	0.2522021749328467	SYNE1, MACF1, KALRN	748	26	20063	3.094868366927191	1.0	0.9999525591359009	99.37068128457034
INTERPRO	IPR018159:Spectrin/alpha-actinin	3	0.37735849056603776	0.3040222734026533	SYNE1, MACF1, KALRN	709	29	18559	2.707893584942367	1.0	0.998629317462753	99.7376138160463
SMART	SM00150:SPEC	3	0.37735849056603776	0.3313001228743876	SYNE1, MACF1, KALRN	410	29	10057	2.5375105130361653	1.0	0.9934628185079091	99.53808577138784
Annotation Cluster 23	Enrichment Score: 0.7240503476882433
Category	Term	Count	%	PValue	Genes	List Total	Pop Hits	Pop Total	Fold Enrichment	Bonferroni	Benjamini	FDR
SMART	SM00558:JmjC	4	0.5031446540880503	0.11208725776420199	HSPBAP1, HIF1AN, KDM5A, KDM5C	410	29	10057	3.3833473507148866	0.9999999999999997	0.9717441318823727	79.57927989015063
UP_SEQ_FEATURE	domain:JmjC	4	0.5031446540880503	0.11514619570864414	HSPBAP1, HIF1AN, KDM5A, KDM5C	748	32	20063	3.352774064171123	1.0	0.9997069402057981	88.15675807493452
INTERPRO	IPR003347:JmjC domain	4	0.5031446540880503	0.13006229795971902	HSPBAP1, HIF1AN, KDM5A, KDM5C	709	33	18559	3.1728854126597428	1.0	0.9896856861690978	89.81992953932978
GOTERM_MF_DIRECT	GO:0016706~oxidoreductase activity, acting on paired donors, with incorporation or reduction of molecular oxygen, 2-oxoglutarate as one donor, and incorporation of one atom each of oxygen into both donors	3	0.37735849056603776	0.1749282848501571	HIF1AN, KDM5A, KDM5C	676	19	16881	3.942930551230147	1.0	0.980773314831157	94.82897882265148
UP_KEYWORDS	Dioxygenase	3	0.37735849056603776	0.8164525739105573	HIF1AN, KDM5A, KDM5C	761	83	20581	0.9775184839225494	1.0	0.9785094501439281	99.99999999505891
Annotation Cluster 24	Enrichment Score: 0.715186047466183
Category	Term	Count	%	PValue	Genes	List Total	Pop Hits	Pop Total	Fold Enrichment	Bonferroni	Benjamini	FDR
GOTERM_CC_DIRECT	GO:0005762~mitochondrial large ribosomal subunit	5	0.628930817610063	0.11395125130269343	MRPL51, MRPL21, MRPL33, MRPL43, MRPL20	706	48	18224	2.6888574126534466	1.0	0.8877089687638902	82.38216406180052
GOTERM_BP_DIRECT	GO:0070125~mitochondrial translational elongation	6	0.7547169811320755	0.24681576313669676	MRPL51, MRPL21, AURKAIP1, MRPL33, MRPL43, MRPL20	666	85	16792	1.7797562268150502	1.0	0.997172758511925	99.33950927081445
GOTERM_BP_DIRECT	GO:0070126~mitochondrial translational termination	6	0.7547169811320755	0.25430205292560926	MRPL51, MRPL21, AURKAIP1, MRPL33, MRPL43, MRPL20	666	86	16792	1.7590613869683636	1.0	0.9974701558692731	99.44660659433836
Annotation Cluster 25	Enrichment Score: 0.6953413512426232
Category	Term	Count	%	PValue	Genes	List Total	Pop Hits	Pop Total	Fold Enrichment	Bonferroni	Benjamini	FDR
GOTERM_BP_DIRECT	GO:0006995~cellular response to nitrogen starvation	3	0.37735849056603776	0.0915475755079007	GABARAPL3, GABARAPL1, RB1CC1	666	13	16792	5.818433818433818	1.0	0.9862147424274231	81.7394652927796
GOTERM_BP_DIRECT	GO:0000045~autophagosome assembly	4	0.5031446540880503	0.22060753867697452	GABARAPL3, GABARAPL1, RB1CC1, EMC6	666	41	16792	2.4598256793378743	1.0	0.9959664804405506	98.78952756929127
GOTERM_BP_DIRECT	GO:0000422~mitophagy	3	0.37735849056603776	0.40617084817405047	GABARAPL3, GABARAPL1, RB1CC1	666	35	16792	2.161132561132561	1.0	0.9995887736714125	99.99019502999278
Annotation Cluster 26	Enrichment Score: 0.6866141656075319
Category	Term	Count	%	PValue	Genes	List Total	Pop Hits	Pop Total	Fold Enrichment	Bonferroni	Benjamini	FDR
UP_SEQ_FEATURE	repeat:HEAT 5	4	0.5031446540880503	0.14034854924238055	EIF4G3, INTS4, IPO4, TNPO1	748	35	20063	3.0653934300993124	1.0	0.9997611525176299	92.8448079515132
UP_SEQ_FEATURE	repeat:HEAT 1	5	0.628930817610063	0.16935130894452988	EIF4G3, INTS4, IPO4, PRKDC, TNPO1	748	58	20063	2.3122579752904295	1.0	0.99986711931343	96.06733825566323
UP_SEQ_FEATURE	repeat:HEAT 2	5	0.628930817610063	0.16935130894452988	EIF4G3, INTS4, IPO4, PRKDC, TNPO1	748	58	20063	2.3122579752904295	1.0	0.99986711931343	96.06733825566323
UP_SEQ_FEATURE	repeat:HEAT 4	4	0.5031446540880503	0.21476518664077135	EIF4G3, INTS4, IPO4, TNPO1	748	43	20063	2.495087675662231	1.0	0.9999517467263856	98.5247900280755
UP_SEQ_FEATURE	repeat:HEAT 3	4	0.5031446540880503	0.28512552272111114	EIF4G3, INTS4, IPO4, TNPO1	748	50	20063	2.1457754010695185	1.0	0.9999596805936228	99.71301888809752
UP_SEQ_FEATURE	repeat:HEAT 6	3	0.37735849056603776	0.3079852975758459	INTS4, IPO4, TNPO1	748	30	20063	2.6822192513368988	1.0	0.9999697127896447	99.83718093720795
Annotation Cluster 27	Enrichment Score: 0.6814046912566407
Category	Term	Count	%	PValue	Genes	List Total	Pop Hits	Pop Total	Fold Enrichment	Bonferroni	Benjamini	FDR
INTERPRO	IPR013098:Immunoglobulin I-set	12	1.509433962264151	0.019283880059738957	MUSK, IGDCC3, NTRK2, LRFN1, SDK1, LRIG1, OBSL1, NEO1, UNC5C, BOC, KALRN, PXDNL	709	141	18559	2.227770608888756	0.9999999999958571	0.9272672447480814	27.334105988449053
INTERPRO	IPR003598:Immunoglobulin subtype 2	16	2.0125786163522013	0.056582824634255	IGDCC3, SDK1, LRIG1, NEO1, PXDNL, MUSK, AMIGO3, IGSF1, PSG6, NTRK2, LRFN1, OBSL1, UNC5C, BOC, CSF1R, KALRN	709	250	18559	1.675283497884344	1.0	0.9801589663084627	61.52287500599829
SMART	SM00408:IGc2	16	2.0125786163522013	0.08526842016128656	IGDCC3, SDK1, LRIG1, NEO1, PXDNL, MUSK, AMIGO3, IGSF1, PSG6, NTRK2, LRFN1, OBSL1, UNC5C, BOC, CSF1R, KALRN	410	250	10057	1.5698731707317073	0.999999999997556	0.9952398529895846	69.6074937153668
INTERPRO	IPR003599:Immunoglobulin subtype	20	2.515723270440252	0.5297303843644908	IGDCC3, SDK1, LRIG1, NEO1, NCR1, PXDNL, AMIGO3, MUSK, IGSF1, PSG6, NTRK2, LRFN1, OBSL1, SEMA3A, UNC5C, NCAN, BOC, KIR2DL4, CSF1R, KALRN	709	497	18559	1.0533724207019268	1.0	0.999947731231179	99.99957608868031
UP_KEYWORDS	Immunoglobulin domain	21	2.6415094339622645	0.5473915871498513	IGDCC3, SDK1, LRIG1, NEO1, NCR1, PXDNL, IGSF6, AMIGO3, MUSK, IGSF1, PSG6, NTRK2, LRFN1, OBSL1, SEMA3A, UNC5C, NCAN, BOC, KALRN, KIR2DL4, CSF1R	761	546	20581	1.0401799251996362	1.0	0.8969824980607668	99.9984838369826
SMART	SM00409:IG	20	2.515723270440252	0.6447424640150101	IGDCC3, SDK1, LRIG1, NEO1, NCR1, PXDNL, AMIGO3, MUSK, IGSF1, PSG6, NTRK2, LRFN1, OBSL1, SEMA3A, UNC5C, NCAN, BOC, KIR2DL4, CSF1R, KALRN	410	497	10057	0.9870932914560535	1.0	0.9993839797412826	99.99990139466225
INTERPRO	IPR007110:Immunoglobulin-like domain	21	2.6415094339622645	0.9766987280947241	IGDCC3, SDK1, LRIG1, NEO1, NCR1, PXDNL, IGSF6, AMIGO3, MUSK, IGSF1, PSG6, NTRK2, LRFN1, OBSL1, SEMA3A, UNC5C, NCAN, BOC, KALRN, KIR2DL4, CSF1R	709	771	18559	0.7129732785256814	1.0	0.9999999999999957	100.0
Annotation Cluster 28	Enrichment Score: 0.6670790179011195
Category	Term	Count	%	PValue	Genes	List Total	Pop Hits	Pop Total	Fold Enrichment	Bonferroni	Benjamini	FDR
GOTERM_MF_DIRECT	GO:0004843~thiol-dependent ubiquitin-specific protease activity	7	0.8805031446540881	0.10056900862484161	STAMBP, OTUB1, UCHL1, USP46, USP37, USP10, USP15	676	80	16881	2.185040680473373	1.0	0.9504291252120334	80.46170540904754
GOTERM_BP_DIRECT	GO:0016579~protein deubiquitination	7	0.8805031446540881	0.19868568510540952	STAMBP, OTUB1, UCHL1, USP46, USP37, USP10, USP15	666	99	16792	1.7827524494191163	1.0	0.9952870930878723	98.0216312499603
UP_KEYWORDS	Thiol protease	7	0.8805031446540881	0.4990363708077624	OTUB1, UCHL1, USP46, USP37, USP10, USP15, SENP6	761	153	20581	1.2373382116753842	1.0	0.8812617809822451	99.99372179670488
Annotation Cluster 29	Enrichment Score: 0.649651799527573
Category	Term	Count	%	PValue	Genes	List Total	Pop Hits	Pop Total	Fold Enrichment	Bonferroni	Benjamini	FDR
UP_SEQ_FEATURE	DNA-binding region:HMG box	5	0.628930817610063	0.0802424675382021	TAF1, SOX3, SOX2, PBRM1, SOX18	748	44	20063	3.047976421973748	1.0	0.9998773038232026	76.74669717472034
INTERPRO	IPR009071:High mobility group (HMG) box domain	4	0.5031446540880503	0.371379706641355	SOX3, SOX2, PBRM1, SOX18	709	57	18559	1.8369336599609036	1.0	0.999462360271358	99.95056289127314
SMART	SM00398:HMG	4	0.5031446540880503	0.37741760759846077	SOX3, SOX2, PBRM1, SOX18	410	54	10057	1.8169828364950318	1.0	0.9948322897446985	99.82223434440819
Annotation Cluster 30	Enrichment Score: 0.6324260652270491
Category	Term	Count	%	PValue	Genes	List Total	Pop Hits	Pop Total	Fold Enrichment	Bonferroni	Benjamini	FDR
INTERPRO	IPR013026:Tetratricopeptide repeat-containing domain	10	1.257861635220126	0.06591315696312161	BBS4, TTC30A, RGPD1, TTC26, RANBP2, TTC5, UNC45B, CEP70, AIP, ERCC6L	709	132	18559	1.9830533829123393	1.0	0.9845745296688915	67.30946894302497
UP_KEYWORDS	TPR repeat	11	1.3836477987421385	0.09104860025424194	BBS4, TTC30A, RGPD1, TTC26, PRKDC, RANBP2, TTC5, UNC45B, CEP70, AIP, ERCC6L	761	167	20581	1.781385979683209	1.0	0.5651560408592022	73.71880863966618
INTERPRO	IPR019734:Tetratricopeptide repeat	9	1.1320754716981132	0.15773305426227924	BBS4, TTC30A, RGPD1, TTC26, RANBP2, TTC5, UNC45B, CEP70, AIP	709	138	18559	1.7071503035506224	1.0	0.9918812915261791	94.00823527736696
UP_SEQ_FEATURE	repeat:TPR 1	9	1.1320754716981132	0.2678036674864772	BBS4, TTC30A, RGPD1, TTC26, PRKDC, TTC5, UNC45B, AIP, ERCC6L	748	164	20063	1.4719495891482979	1.0	0.9999575898469433	99.5643034871749
UP_SEQ_FEATURE	repeat:TPR 2	9	1.1320754716981132	0.2678036674864772	BBS4, TTC30A, RGPD1, TTC26, PRKDC, TTC5, UNC45B, AIP, ERCC6L	748	164	20063	1.4719495891482979	1.0	0.9999575898469433	99.5643034871749
SMART	SM00028:TPR	7	0.8805031446540881	0.44281419049513515	BBS4, TTC30A, RGPD1, TTC26, RANBP2, TTC5, UNC45B	410	131	10057	1.310724259914355	1.0	0.996517140615637	99.95965468053346
UP_SEQ_FEATURE	repeat:TPR 3	7	0.8805031446540881	0.487816166804555	BBS4, TTC30A, RGPD1, TTC26, PRKDC, TTC5, UNC45B	748	150	20063	1.2517023172905526	1.0	0.9999984655742816	99.99914383391734
INTERPRO	IPR011990:Tetratricopeptide-like helical	9	1.1320754716981132	0.5947201032733667	BBS4, TTC30A, RGPD1, TTC26, RANBP2, TTC5, UNC45B, AIP, ERCC6L	709	218	18559	1.0806731279357151	1.0	0.9999841383522344	99.99996300667226
Annotation Cluster 31	Enrichment Score: 0.6315340649971247
Category	Term	Count	%	PValue	Genes	List Total	Pop Hits	Pop Total	Fold Enrichment	Bonferroni	Benjamini	FDR
INTERPRO	IPR011709:Domain of unknown function DUF1605	3	0.37735849056603776	0.1356572801423898	DHX9, DHX40, DHX57	709	17	18559	4.619347880195802	1.0	0.9895738520878493	90.84197472611282
INTERPRO	IPR007502:Helicase-associated domain	3	0.37735849056603776	0.14893676514118337	DHX9, DHX40, DHX57	709	18	18559	4.362717442407146	1.0	0.9910747120308487	92.8953625356629
SMART	SM00847:SM00847	3	0.37735849056603776	0.1648635115972131	DHX9, DHX40, DHX57	410	18	10057	4.088211382113821	1.0	0.9503456099306758	90.99583924108254
INTERPRO	IPR002464:DNA/RNA helicase, ATP-dependent, DEAH-box type, conserved site	3	0.37735849056603776	0.20414473881378753	DHX9, DHX40, DHX57	709	22	18559	3.569496089242211	1.0	0.9940381901233758	97.63453324998534
GOTERM_MF_DIRECT	GO:0004004~ATP-dependent RNA helicase activity	4	0.5031446540880503	0.48468253332647293	DHX9, DHX40, DDX4, DHX57	676	65	16881	1.5367319071461083	1.0	0.9980962764645428	99.99633065911063
INTERPRO	IPR011545:DNA/RNA helicase, DEAD/DEAH box type, N-terminal	4	0.5031446540880503	0.49298133958499984	DHX9, DHX40, DDX4, DHX57	709	69	18559	1.5174669364894422	1.0	0.9998929412226338	99.99854420620834
Annotation Cluster 32	Enrichment Score: 0.6093550379312846
Category	Term	Count	%	PValue	Genes	List Total	Pop Hits	Pop Total	Fold Enrichment	Bonferroni	Benjamini	FDR
INTERPRO	IPR018122:Transcription factor, fork head, conserved site	4	0.5031446540880503	0.13884021075367042	FOXK1, FOXG1, FOXD1, FOXI1	709	34	18559	3.079565253463868	1.0	0.9885637769286909	91.37956829989594
UP_SEQ_FEATURE	DNA-binding region:Fork-head	4	0.5031446540880503	0.28512552272111114	FOXK1, FOXG1, FOXD1, FOXI1	748	50	20063	2.1457754010695185	1.0	0.9999596805936228	99.71301888809752
INTERPRO	IPR001766:Transcription factor, fork head	4	0.5031446540880503	0.28720438340222837	FOXK1, FOXG1, FOXD1, FOXI1	709	49	18559	2.136841196281051	1.0	0.9983686463034064	99.61186854376545
SMART	SM00339:FH	4	0.5031446540880503	0.32124577576124846	FOXK1, FOXG1, FOXD1, FOXI1	410	49	10057	2.0023892483822796	1.0	0.9949280954215242	99.43614021791655
Annotation Cluster 33	Enrichment Score: 0.6067564456248254
Category	Term	Count	%	PValue	Genes	List Total	Pop Hits	Pop Total	Fold Enrichment	Bonferroni	Benjamini	FDR
UP_KEYWORDS	SH3 domain	12	1.509433962264151	0.17251080948301878	ARHGAP4, PRMT2, BAIAP2L2, MACF1, ARHGEF7, MPP2, SRGAP3, NEDD9, CRK, DOCK3, DOCK4, KALRN	761	215	20581	1.509470403080402	1.0	0.6915891690787163	92.93970406812994
UP_SEQ_FEATURE	domain:SH3	10	1.257861635220126	0.20609668526263591	ARHGAP4, PRMT2, BAIAP2L2, MACF1, ARHGEF7, MPP2, SRGAP3, NEDD9, DOCK3, DOCK4	748	175	20063	1.5326967150496562	1.0	0.9999364328227515	98.21348706096141
INTERPRO	IPR001452:Src homology-3 domain	11	1.3836477987421385	0.32020994281617277	ARHGAP4, PRMT2, BAIAP2L2, ARHGEF7, MPP2, SRGAP3, NEDD9, CRK, DOCK3, DOCK4, KALRN	709	218	18559	1.3208227119214295	1.0	0.9989253436012764	99.82161894560116
SMART	SM00326:SH3	11	1.3836477987421385	0.32858829168537096	ARHGAP4, PRMT2, BAIAP2L2, ARHGEF7, MPP2, SRGAP3, NEDD9, CRK, DOCK3, DOCK4, KALRN	410	206	10057	1.309815297182098	1.0	0.9944622465876524	99.512416408804
Annotation Cluster 34	Enrichment Score: 0.6046474273952952
Category	Term	Count	%	PValue	Genes	List Total	Pop Hits	Pop Total	Fold Enrichment	Bonferroni	Benjamini	FDR
GOTERM_BP_DIRECT	GO:0018345~protein palmitoylation	3	0.37735849056603776	0.18671214654778812	ZDHHC17, ZDHHC22, ZDHHC21	666	20	16792	3.781981981981982	1.0	0.9952453108997802	97.42731276165131
UP_SEQ_FEATURE	zinc finger region:DHHC-type	3	0.37735849056603776	0.2522021749328467	ZDHHC17, ZDHHC22, ZDHHC21	748	26	20063	3.094868366927191	1.0	0.9999525591359009	99.37068128457034
INTERPRO	IPR001594:Zinc finger, DHHC-type, palmitoyltransferase	3	0.37735849056603776	0.2754498723840107	ZDHHC17, ZDHHC22, ZDHHC21	709	27	18559	2.9084782949380976	1.0	0.997961475426132	99.492474520671
GOTERM_MF_DIRECT	GO:0019706~protein-cysteine S-palmitoyltransferase activity	3	0.37735849056603776	0.2940670166109551	ZDHHC17, ZDHHC22, ZDHHC21	676	27	16881	2.7746548323471405	1.0	0.995487605234885	99.53200565743836
Annotation Cluster 35	Enrichment Score: 0.6028836943701648
Category	Term	Count	%	PValue	Genes	List Total	Pop Hits	Pop Total	Fold Enrichment	Bonferroni	Benjamini	FDR
UP_SEQ_FEATURE	zinc finger region:Phorbol-ester/DAG-type	4	0.5031446540880503	0.23453692189210826	RASSF1, CHN1, PRKCI, CDC42BPB	748	45	20063	2.384194890077243	1.0	0.999950159128043	99.05440068002468
INTERPRO	IPR002219:Protein kinase C-like, phorbol ester/diacylglycerol binding	5	0.628930817610063	0.2439722880208977	DGKB, RASSF1, CHN1, PRKCI, CDC42BPB	709	66	18559	1.9830533829123393	1.0	0.9966664611904612	98.98068193496641
SMART	SM00109:C1	5	0.628930817610063	0.2715171064209643	DGKB, RASSF1, CHN1, PRKCI, CDC42BPB	410	65	10057	1.8868667917448405	1.0	0.9913644427007642	98.54953612418521
Annotation Cluster 36	Enrichment Score: 0.5272801361182777
Category	Term	Count	%	PValue	Genes	List Total	Pop Hits	Pop Total	Fold Enrichment	Bonferroni	Benjamini	FDR
UP_SEQ_FEATURE	domain:Rho-GAP	5	0.628930817610063	0.24710177556259139	ARHGAP4, ARHGAP28, CHN1, SRGAP3, OPHN1	748	68	20063	1.9722200377477195	1.0	0.9999558100365262	99.29147838575805
INTERPRO	IPR000198:Rho GTPase-activating protein domain	5	0.628930817610063	0.25234272236659255	ARHGAP4, ARHGAP28, CHN1, SRGAP3, OPHN1	709	67	18559	1.9534555712270805	1.0	0.9968373312005667	99.15077091761671
SMART	SM00324:RhoGAP	5	0.628930817610063	0.2715171064209643	ARHGAP4, ARHGAP28, CHN1, SRGAP3, OPHN1	410	65	10057	1.8868667917448405	1.0	0.9913644427007642	98.54953612418521
INTERPRO	IPR008936:Rho GTPase activation protein	5	0.628930817610063	0.459426041679205	ARHGAP4, ARHGAP28, CHN1, SRGAP3, OPHN1	709	91	18559	1.4382584974968615	1.0	0.9998359490084616	99.9958364437561
Annotation Cluster 37	Enrichment Score: 0.5236333519769163
Category	Term	Count	%	PValue	Genes	List Total	Pop Hits	Pop Total	Fold Enrichment	Bonferroni	Benjamini	FDR
INTERPRO	IPR018253:DnaJ domain, conserved site	3	0.37735849056603776	0.2754498723840107	DNAJC16, DNAJC11, DNAJB2	709	27	18559	2.9084782949380976	1.0	0.997961475426132	99.492474520671
UP_SEQ_FEATURE	domain:J	4	0.5031446540880503	0.30563328118516697	DNAJC16, DNAJC11, DNAJB2, DNAJC4	748	52	20063	2.0632455779514602	1.0	0.999970742708229	99.82725577504775
INTERPRO	IPR001623:DnaJ domain	4	0.5031446540880503	0.3082376601836869	DNAJC16, DNAJC11, DNAJB2, DNAJC4	709	51	18559	2.0530435023092455	1.0	0.9986579765645173	99.76249262497112
SMART	SM00271:DnaJ	4	0.5031446540880503	0.3099828546352495	DNAJC16, DNAJC11, DNAJB2, DNAJC4	410	48	10057	2.044105691056911	1.0	0.9950111744720868	99.29744369935656
Annotation Cluster 38	Enrichment Score: 0.48903425544289464
Category	Term	Count	%	PValue	Genes	List Total	Pop Hits	Pop Total	Fold Enrichment	Bonferroni	Benjamini	FDR
UP_SEQ_FEATURE	domain:TSP type-1 5	3	0.37735849056603776	0.2522021749328467	THSD7A, SEMA5B, THSD7B	748	26	20063	3.094868366927191	1.0	0.9999525591359009	99.37068128457034
UP_SEQ_FEATURE	domain:TSP type-1 4	3	0.37735849056603776	0.3356144156201004	THSD7A, SEMA5B, THSD7B	748	32	20063	2.5145805481283428	1.0	0.9999854603113781	99.91999580640952
UP_SEQ_FEATURE	domain:TSP type-1 3	3	0.37735849056603776	0.40300255486180325	THSD7A, SEMA5B, THSD7B	748	37	20063	2.174772365948837	1.0	0.9999953425859714	99.98760941835648
Annotation Cluster 39	Enrichment Score: 0.4881488277160387
Category	Term	Count	%	PValue	Genes	List Total	Pop Hits	Pop Total	Fold Enrichment	Bonferroni	Benjamini	FDR
GOTERM_CC_DIRECT	GO:0008540~proteasome regulatory particle, base subcomplex	3	0.37735849056603776	0.07631069784808135	PSMC6, PSMC4, PSMD10	706	12	18224	6.453257790368273	1.0	0.9111739456823228	67.99228170056601
GOTERM_CC_DIRECT	GO:0000502~proteasome complex	5	0.628930817610063	0.20191586644506668	ADRM1, PSMC6, PSMB1, PSMC4, PSMD10	706	60	18224	2.151085930122757	1.0	0.9133492516856809	96.07102956975379
GOTERM_BP_DIRECT	GO:0006521~regulation of cellular amino acid metabolic process	4	0.5031446540880503	0.32872267032280145	PSMC6, PSMB1, PSMC4, PSMD10	666	51	16792	1.9775069186833891	1.0	0.9990149950205565	99.91402775773476
GOTERM_BP_DIRECT	GO:0051437~positive regulation of ubiquitin-protein ligase activity involved in regulation of mitotic cell cycle transition	5	0.628930817610063	0.35495464207895366	PSMC6, PSMB1, PSMC4, PSMD10, BTRC	666	76	16792	1.6587640271850799	1.0	0.9992042950465707	99.95756150264705
GOTERM_BP_DIRECT	GO:0031145~anaphase-promoting complex-dependent catabolic process	5	0.628930817610063	0.38215262338885203	PSMC6, PSMB1, PSMC4, PSMD10, PTTG1	666	79	16792	1.5957729881780514	1.0	0.9995216364727452	99.9802114224277
GOTERM_BP_DIRECT	GO:0002479~antigen processing and presentation of exogenous peptide antigen via MHC class I, TAP-dependent	4	0.5031446540880503	0.4576739304746585	PSMC6, PSMB1, PSMC4, PSMD10	666	63	16792	1.6008389341722673	1.0	0.9997802944159866	99.99803375909654
KEGG_PATHWAY	hsa03050:Proteasome	3	0.37735849056603776	0.48106044407822096	PSMC6, PSMB1, PSMC4	252	44	6879	1.8612012987012987	1.0	0.9391642177260819	99.97885032671321
GOTERM_BP_DIRECT	GO:0060071~Wnt signaling pathway, planar cell polarity pathway	5	0.628930817610063	0.4970697416339931	PSMC6, PSMB1, PSMC4, PSMD10, MED12	666	92	16792	1.370283326805066	1.0	0.9998565413137056	99.99948290328476
GOTERM_BP_DIRECT	GO:0051436~negative regulation of ubiquitin-protein ligase activity involved in mitotic cell cycle	4	0.5031446540880503	0.5376407357434525	PSMC6, PSMB1, PSMC4, PSMD10	666	71	16792	1.4204627162373642	1.0	0.9998989685152587	99.99988341536096
Annotation Cluster 40	Enrichment Score: 0.46190624823634724
Category	Term	Count	%	PValue	Genes	List Total	Pop Hits	Pop Total	Fold Enrichment	Bonferroni	Benjamini	FDR
UP_SEQ_FEATURE	repeat:ANK 5	10	1.257861635220126	0.0837709372812243	ANKRD20A1, ANKRD17, ZDHHC17, UACA, PSMD10, MIB2, ASB3, NFKB2, KANK4, ESPN	748	142	20063	1.8888867967161256	1.0	0.9998755330707125	78.2543088466464
UP_SEQ_FEATURE	repeat:ANK 4	10	1.257861635220126	0.1841043786540204	ANKRD20A1, ANKRD17, ZDHHC17, UACA, PSMD10, MIB2, ASB3, NFKB2, KANK4, ESPN	748	170	20063	1.5777760301981754	1.0	0.9998790885654963	97.1228702857868
UP_SEQ_FEATURE	repeat:ANK 3	11	1.3836477987421385	0.24398370182585633	ANKRD20A1, ANKRD17, CAMTA1, ZDHHC17, UACA, PSMD10, MIB2, ASB3, NFKB2, KANK4, ESPN	748	207	20063	1.4253339016766127	1.0	0.9999628203222994	99.23852641080528
UP_SEQ_FEATURE	repeat:ANK 1	11	1.3836477987421385	0.42697702712001423	ANKRD20A1, ANKRD17, CAMTA1, ZDHHC17, UACA, PSMD10, MIB2, ASB3, NFKB2, KANK4, ESPN	748	244	20063	1.2091972034715526	1.0	0.9999965938036681	99.99393734987044
UP_SEQ_FEATURE	repeat:ANK 2	11	1.3836477987421385	0.4331428763680849	ANKRD20A1, ANKRD17, CAMTA1, ZDHHC17, UACA, PSMD10, MIB2, ASB3, NFKB2, KANK4, ESPN	748	245	20063	1.2042617046818727	1.0	0.9999965697034987	99.99497975696427
INTERPRO	IPR002110:Ankyrin repeat	11	1.3836477987421385	0.5094019486747546	ANKRD20A1, ANKRD17, CAMTA1, ZDHHC17, UACA, PSMD10, MIB2, ASB3, NFKB2, KANK4, ESPN	709	255	18559	1.1291739262700848	1.0	0.9999170543435494	99.99915151357628
UP_KEYWORDS	ANK repeat	11	1.3836477987421385	0.5097327262486979	ANKRD20A1, ANKRD17, CAMTA1, ZDHHC17, UACA, PSMD10, MIB2, ASB3, NFKB2, KANK4, ESPN	761	264	20581	1.1268615856329391	1.0	0.8815436554506324	99.99535884135942
INTERPRO	IPR020683:Ankyrin repeat-containing domain	11	1.3836477987421385	0.5593268249037064	ANKRD20A1, ANKRD17, CAMTA1, ZDHHC17, UACA, PSMD10, MIB2, ASB3, NFKB2, KANK4, ESPN	709	265	18559	1.0865635894297043	1.0	0.999972589690649	99.99985399568436
SMART	SM00248:ANK	10	1.257861635220126	0.6890028277305703	ANKRD20A1, ANKRD17, ZDHHC17, UACA, PSMD10, MIB2, ASB3, NFKB2, KANK4, ESPN	410	249	10057	0.985111176412969	1.0	0.9995846862896862	99.9999833392947
Annotation Cluster 41	Enrichment Score: 0.435381669230929
Category	Term	Count	%	PValue	Genes	List Total	Pop Hits	Pop Total	Fold Enrichment	Bonferroni	Benjamini	FDR
UP_SEQ_FEATURE	domain:C2 1	5	0.628930817610063	0.17671119607821328	UNC13D, CPNE4, RPGRIP1L, SYTL5, SYTL3	748	59	20063	2.273067162149914	1.0	0.9998731362157807	96.63271245752281
UP_SEQ_FEATURE	domain:C2 2	5	0.628930817610063	0.17671119607821328	UNC13D, CPNE4, RPGRIP1L, SYTL5, SYTL3	748	59	20063	2.273067162149914	1.0	0.9998731362157807	96.63271245752281
INTERPRO	IPR000008:C2 calcium-dependent membrane targeting	6	0.7547169811320755	0.7590452562480473	UNC13D, CPNE4, TPTE2P1, RPGRIP1L, SYTL5, SYTL3	709	165	18559	0.9518656237979229	1.0	0.9999996832874373	99.99999999266798
SMART	SM00239:C2	5	0.628930817610063	0.765028333229866	UNC13D, CPNE4, RPGRIP1L, SYTL5, SYTL3	410	127	10057	0.9657192241213751	1.0	0.9998316965628559	99.99999960657084
Annotation Cluster 42	Enrichment Score: 0.4294654085378027
Category	Term	Count	%	PValue	Genes	List Total	Pop Hits	Pop Total	Fold Enrichment	Bonferroni	Benjamini	FDR
INTERPRO	IPR018097:EGF-like calcium-binding, conserved site	6	0.7547169811320755	0.3493861969121003	MASP1, CRELD1, JAG1, FBN2, TLL2, NCAN	709	102	18559	1.5397826267319341	1.0	0.9993993384806097	99.91311411644605
INTERPRO	IPR001881:EGF-like calcium-binding	7	0.8805031446540881	0.35616654506624096	MASP1, CRELD1, DLL3, JAG1, FBN2, TLL2, NCAN	709	127	18559	1.4427884455204736	1.0	0.9994480643936859	99.92682807037748
SMART	SM00179:EGF_CA	7	0.8805031446540881	0.4136613142531919	MASP1, CRELD1, DLL3, JAG1, FBN2, TLL2, NCAN	410	127	10057	1.352006913769925	1.0	0.9960048166401042	99.92024387078713
Annotation Cluster 43	Enrichment Score: 0.42815765224527874
Category	Term	Count	%	PValue	Genes	List Total	Pop Hits	Pop Total	Fold Enrichment	Bonferroni	Benjamini	FDR
GOTERM_MF_DIRECT	GO:0004714~transmembrane receptor protein tyrosine kinase activity	5	0.628930817610063	0.06400162537665495	MUSK, ERBB4, RYK, NTRK2, CSF1R	676	38	16881	3.2857754593584554	1.0	0.9340208999955528	63.90057421554649
INTERPRO	IPR020635:Tyrosine-protein kinase, catalytic domain	5	0.628930817610063	0.40809472269061736	MUSK, ERBB4, RYK, NTRK2, CSF1R	709	85	18559	1.539782626731934	1.0	0.9996715312468588	99.98157182654157
SMART	SM00219:TyrKc	5	0.628930817610063	0.4564588114506035	MUSK, ERBB4, RYK, NTRK2, CSF1R	410	85	10057	1.4428981348637016	1.0	0.996705387743591	99.97103285756383
INTERPRO	IPR008266:Tyrosine-protein kinase, active site	5	0.628930817610063	0.4927898547326802	MUSK, ERBB4, RYK, NTRK2, CSF1R	709	95	18559	1.3777002449706777	1.0	0.9999018823739734	99.99853516442901
INTERPRO	IPR001245:Serine-threonine/tyrosine-protein kinase catalytic domain	6	0.7547169811320755	0.6222051522186434	MUSK, ERBB4, RYK, NTRK2, BMPR1B, CSF1R	709	140	18559	1.121841628047552	1.0	0.9999907852545779	99.99998830467182
GOTERM_BP_DIRECT	GO:0007169~transmembrane receptor protein tyrosine kinase signaling pathway	4	0.5031446540880503	0.7380829075424912	MUSK, ERBB4, NTRK2, CSF1R	666	96	16792	1.0505505505505506	1.0	0.9999973515445717	99.99999999504062
Annotation Cluster 44	Enrichment Score: 0.3879755233525694
Category	Term	Count	%	PValue	Genes	List Total	Pop Hits	Pop Total	Fold Enrichment	Bonferroni	Benjamini	FDR
INTERPRO	IPR000566:Lipocalin/cytosolic fatty-acid binding protein domain	3	0.37735849056603776	0.3742492848464213	PTGDS, OBP2B, FABP7	709	34	18559	2.309673940097901	1.0	0.9994535202329621	99.95413616852086
INTERPRO	IPR012674:Calycin	3	0.37735849056603776	0.4150056740738983	PTGDS, OBP2B, FABP7	709	37	18559	2.122403080089963	1.0	0.9996990489958446	99.98479993787947
INTERPRO	IPR011038:Calycin-like	3	0.37735849056603776	0.44142651506087527	PTGDS, OBP2B, FABP7	709	39	18559	2.013561896495606	1.0	0.9997814939322665	99.99287600595318
Annotation Cluster 45	Enrichment Score: 0.3879419175987146
Category	Term	Count	%	PValue	Genes	List Total	Pop Hits	Pop Total	Fold Enrichment	Bonferroni	Benjamini	FDR
INTERPRO	IPR001757:Cation-transporting P-type ATPase	3	0.37735849056603776	0.4015614610436583	ATP7A, ATP2C2, ATP2B4	709	36	18559	2.181358721203573	1.0	0.9996450145353921	99.9779374722424
INTERPRO	IPR018303:P-type ATPase, phosphorylation site	3	0.37735849056603776	0.4015614610436583	ATP7A, ATP2C2, ATP2B4	709	36	18559	2.181358721203573	1.0	0.9996450145353921	99.9779374722424
INTERPRO	IPR023299:P-type ATPase, cytoplasmic domain N	3	0.37735849056603776	0.4015614610436583	ATP7A, ATP2C2, ATP2B4	709	36	18559	2.181358721203573	1.0	0.9996450145353921	99.9779374722424
INTERPRO	IPR008250:P-type ATPase, A domain	3	0.37735849056603776	0.4015614610436583	ATP7A, ATP2C2, ATP2B4	709	36	18559	2.181358721203573	1.0	0.9996450145353921	99.9779374722424
UP_SEQ_FEATURE	active site:4-aspartylphosphate intermediate	3	0.37735849056603776	0.44185757953824933	ATP7A, ATP2C2, ATP2B4	748	40	20063	2.0116644385026743	1.0	0.9999968801078781	99.99616838105649
Annotation Cluster 46	Enrichment Score: 0.383111105599889
Category	Term	Count	%	PValue	Genes	List Total	Pop Hits	Pop Total	Fold Enrichment	Bonferroni	Benjamini	FDR
UP_KEYWORDS	Sushi	4	0.5031446540880503	0.34203179822157903	MASP1, SUSD4, SEZ6L, NCAN	761	56	20581	1.9317627182278958	1.0	0.8049556201110872	99.71476624426988
INTERPRO	IPR000436:Sushi/SCR/CCP	4	0.5031446540880503	0.371379706641355	MASP1, SUSD4, SEZ6L, NCAN	709	57	18559	1.8369336599609036	1.0	0.999462360271358	99.95056289127314
SMART	SM00032:CCP	4	0.5031446540880503	0.37741760759846077	MASP1, SUSD4, SEZ6L, NCAN	410	54	10057	1.8169828364950318	1.0	0.9948322897446985	99.82223434440819
UP_SEQ_FEATURE	domain:Sushi 2	3	0.37735849056603776	0.5033485606431054	MASP1, SUSD4, SEZ6L	748	45	20063	1.7881461675579324	1.0	0.9999983212645154	99.99949959642672
UP_SEQ_FEATURE	domain:Sushi 1	3	0.37735849056603776	0.5033485606431054	MASP1, SUSD4, SEZ6L	748	45	20063	1.7881461675579324	1.0	0.9999983212645154	99.99949959642672
Annotation Cluster 47	Enrichment Score: 0.37356190075537027
Category	Term	Count	%	PValue	Genes	List Total	Pop Hits	Pop Total	Fold Enrichment	Bonferroni	Benjamini	FDR
UP_KEYWORDS	Kinetochore	6	0.7547169811320755	0.3028007805027896	DYNC1I1, SEPT2, TP53BP1, SKA2, SMC1A, ERCC6L	761	99	20581	1.639071397284275	1.0	0.7960973555212084	99.35837279916552
GOTERM_CC_DIRECT	GO:0000777~condensed chromosome kinetochore	5	0.628930817610063	0.43585861595871656	DYNC1I1, SEPT2, TP53BP1, SMC1A, ERCC6L	706	87	18224	1.4835075380156946	1.0	0.9758807208291218	99.97295336276056
UP_KEYWORDS	Centromere	6	0.7547169811320755	0.5738675556229758	DYNC1I1, SEPT2, TP53BP1, SKA2, SMC1A, ERCC6L	761	137	20581	1.1844384549718483	1.0	0.9028546739744142	99.99934791914598
Annotation Cluster 48	Enrichment Score: 0.36752936813403453
Category	Term	Count	%	PValue	Genes	List Total	Pop Hits	Pop Total	Fold Enrichment	Bonferroni	Benjamini	FDR
INTERPRO	IPR017986:WD40-repeat-containing domain	16	2.0125786163522013	0.19345745614290516	DYNC1I1, BBS7, BTRC, UBR4, TECPR2, PHIP, WSB1, WDR54, TAF5L, SON, PLRG1, MED16, WRAP73, NOL10, MAPK8IP3, PAFAH1B1	709	306	18559	1.3686956682061635	1.0	0.994302032124214	97.05617994623798
UP_SEQ_FEATURE	repeat:WD 3	12	1.509433962264151	0.4219729862825025	WSB1, DYNC1I1, PHIP, WDR54, TAF5L, PLRG1, MED16, WRAP73, BTRC, NOL10, TECPR2, PAFAH1B1	748	269	20063	1.1965290340536352	1.0	0.9999963416930506	99.99294469972672
INTERPRO	IPR001680:WD40 repeat	12	1.509433962264151	0.4384265350053245	WSB1, DYNC1I1, PHIP, WDR54, TAF5L, PLRG1, MED16, WRAP73, BTRC, NOL10, TECPR2, PAFAH1B1	709	268	18559	1.1720733427362482	1.0	0.9997843699455992	99.99222198681335
UP_KEYWORDS	WD repeat	12	1.509433962264151	0.4664529581929163	WSB1, DYNC1I1, PHIP, WDR54, TAF5L, PLRG1, MED16, WRAP73, BTRC, NOL10, TECPR2, PAFAH1B1	761	281	20581	1.1549328706842934	1.0	0.868411176043062	99.98483240798184
UP_SEQ_FEATURE	repeat:WD 2	12	1.509433962264151	0.4666817326597855	WSB1, DYNC1I1, PHIP, WDR54, TAF5L, PLRG1, MED16, WRAP73, BTRC, NOL10, TECPR2, PAFAH1B1	748	278	20063	1.157792482591467	1.0	0.9999984983467202	99.99826697655067
UP_SEQ_FEATURE	repeat:WD 1	12	1.509433962264151	0.4666817326597855	WSB1, DYNC1I1, PHIP, WDR54, TAF5L, PLRG1, MED16, WRAP73, BTRC, NOL10, TECPR2, PAFAH1B1	748	278	20063	1.157792482591467	1.0	0.9999984983467202	99.99826697655067
UP_SEQ_FEATURE	repeat:WD 4	11	1.3836477987421385	0.4839155199995198	WSB1, DYNC1I1, PHIP, WDR54, TAF5L, PLRG1, MED16, WRAP73, BTRC, NOL10, PAFAH1B1	748	255	20063	1.1570357554786619	1.0	0.9999984130942715	99.9990227184283
UP_SEQ_FEATURE	repeat:WD 5	10	1.257861635220126	0.5273117121759341	WSB1, DYNC1I1, PHIP, TAF5L, PLRG1, MED16, WRAP73, BTRC, NOL10, PAFAH1B1	748	237	20063	1.1317380807328685	1.0	0.9999989576880965	99.9997887597606
SMART	SM00320:WD40	12	1.509433962264151	0.530618405367626	WSB1, DYNC1I1, PHIP, WDR54, TAF5L, PLRG1, MED16, WRAP73, BTRC, NOL10, TECPR2, PAFAH1B1	410	267	10057	1.102439024390244	1.0	0.9978288103909417	99.99592060639755
Annotation Cluster 49	Enrichment Score: 0.3338213755376069
Category	Term	Count	%	PValue	Genes	List Total	Pop Hits	Pop Total	Fold Enrichment	Bonferroni	Benjamini	FDR
INTERPRO	IPR004087:K Homology domain	3	0.37735849056603776	0.4282966518813948	ANKRD17, MEX3A, FXR1	709	38	18559	2.0665503674560166	1.0	0.9997439872174195	99.98957245111028
SMART	SM00322:KH	3	0.37735849056603776	0.46129984820207426	ANKRD17, MEX3A, FXR1	410	38	10057	1.936521181001284	1.0	0.9963883896393436	99.97429690143423
INTERPRO	IPR004088:K Homology domain, type 1	3	0.37735849056603776	0.5044381012361484	ANKRD17, MEX3A, FXR1	709	44	18559	1.7847480446211055	1.0	0.9999135726230864	99.99899922445837
Annotation Cluster 50	Enrichment Score: 0.33381778009270296
Category	Term	Count	%	PValue	Genes	List Total	Pop Hits	Pop Total	Fold Enrichment	Bonferroni	Benjamini	FDR
INTERPRO	IPR001590:Peptidase M12B, ADAM/reprolysin	3	0.37735849056603776	0.45438820642327127	ADAMTS8, ADAM10, ADAMDEC1	709	40	18559	1.963222849083216	1.0	0.9998292348606779	99.99515242771436
INTERPRO	IPR002870:Peptidase M12B, propeptide	3	0.37735849056603776	0.45438820642327127	ADAMTS8, ADAM10, ADAMDEC1	709	40	18559	1.963222849083216	1.0	0.9998292348606779	99.99515242771436
UP_SEQ_FEATURE	domain:Peptidase M12B	3	0.37735849056603776	0.46697166422290315	ADAMTS8, ADAM10, ADAMDEC1	748	42	20063	1.9158708938120705	1.0	0.9999983173106979	99.99828333362937
UP_SEQ_FEATURE	domain:Disintegrin	3	0.37735849056603776	0.47927441922131353	ADAMTS8, ADAM10, ADAMDEC1	748	43	20063	1.8713157567466736	1.0	0.9999983114953014	99.99885757911802
Annotation Cluster 51	Enrichment Score: 0.3082013926906737
Category	Term	Count	%	PValue	Genes	List Total	Pop Hits	Pop Total	Fold Enrichment	Bonferroni	Benjamini	FDR
UP_SEQ_FEATURE	domain:Fibronectin type-III 3	5	0.628930817610063	0.38188197703269544	SDK1, ITGB4, NEO1, BOC, IFNAR1	748	84	20063	1.5965590781767252	1.0	0.9999943603850341	99.97728000525679
UP_SEQ_FEATURE	domain:Fibronectin type-III 2	6	0.7547169811320755	0.5547898391772232	IGDCC3, SDK1, ITGB4, NEO1, BOC, IFNAR1	748	133	20063	1.2100237224076233	1.0	0.9999988245851429	99.99992566702932
UP_SEQ_FEATURE	domain:Fibronectin type-III 1	6	0.7547169811320755	0.5614850032730037	IGDCC3, SDK1, ITGB4, NEO1, BOC, IFNAR1	748	134	20063	1.200993694628462	1.0	0.9999987656543109	99.9999429284855
Annotation Cluster 52	Enrichment Score: 0.30525039930680203
Category	Term	Count	%	PValue	Genes	List Total	Pop Hits	Pop Total	Fold Enrichment	Bonferroni	Benjamini	FDR
INTERPRO	IPR018039:Intermediate filament protein, conserved site	5	0.628930817610063	0.22742979625833	KRT6C, INA, KRT6A, TTBK2, KRT35	709	64	18559	2.04502380112835	1.0	0.9959655391845617	98.54637924605136
UP_KEYWORDS	Intermediate filament	5	0.628930817610063	0.31695798540542286	KRT6C, INA, KRT6A, TTBK2, KRT35	761	77	20581	1.7561479256617232	1.0	0.8003627102278096	99.51853312219593
INTERPRO	IPR001664:Intermediate filament protein	5	0.628930817610063	0.3471334440137832	KRT6C, INA, KRT6A, TTBK2, KRT35	709	78	18559	1.6779682470796717	1.0	0.9994205250076961	99.90804730405789
SMART	SM01391:SM01391	5	0.628930817610063	0.36420517289061516	KRT6C, INA, KRT6A, TTBK2, KRT35	410	75	10057	1.6352845528455284	1.0	0.9946224970743229	99.76464647803095
UP_SEQ_FEATURE	site:Stutter	3	0.37735849056603776	0.38976352684085147	KRT6C, KRT6A, KRT35	748	36	20063	2.2351827094474155	1.0	0.9999939036737149	99.98183589081728
UP_SEQ_FEATURE	region of interest:Coil 2	4	0.5031446540880503	0.46710981795148465	KRT6C, INA, KRT6A, KRT35	748	68	20063	1.5777760301981756	1.0	0.9999981071769226	99.99829107655445
UP_SEQ_FEATURE	region of interest:Linker 1	4	0.5031446540880503	0.5235918954066082	KRT6C, INA, KRT6A, KRT35	748	74	20063	1.449848243965891	1.0	0.9999989233958534	99.99975781589778
UP_SEQ_FEATURE	region of interest:Coil 1B	4	0.5031446540880503	0.5235918954066082	KRT6C, INA, KRT6A, KRT35	748	74	20063	1.449848243965891	1.0	0.9999989233958534	99.99975781589778
UP_SEQ_FEATURE	region of interest:Coil 1A	4	0.5031446540880503	0.5235918954066082	KRT6C, INA, KRT6A, KRT35	748	74	20063	1.449848243965891	1.0	0.9999989233958534	99.99975781589778
UP_SEQ_FEATURE	region of interest:Rod	4	0.5031446540880503	0.532684583772916	KRT6C, INA, KRT6A, KRT35	748	75	20063	1.4305169340463457	1.0	0.9999990543871979	99.9998269408284
UP_SEQ_FEATURE	region of interest:Head	4	0.5031446540880503	0.5505719798788073	KRT6C, INA, KRT6A, KRT35	748	77	20063	1.393360650045142	1.0	0.9999988767166774	99.99991238121186
UP_SEQ_FEATURE	region of interest:Tail	4	0.5031446540880503	0.5680486046077604	KRT6C, INA, KRT6A, KRT35	748	79	20063	1.3580856968794421	1.0	0.9999989359942839	99.99995612685517
UP_SEQ_FEATURE	region of interest:Linker 12	3	0.37735849056603776	0.7255219487676379	KRT6C, KRT6A, KRT35	748	68	20063	1.183332022648632	1.0	0.9999999797766581	99.99999998386001
GOTERM_CC_DIRECT	GO:0005882~intermediate filament	3	0.37735849056603776	0.9363073470740354	KRT6C, KRT6A, KRT35	706	113	18224	0.6853017122514979	1.0	0.9998788866749547	100.0
UP_KEYWORDS	Keratin	3	0.37735849056603776	0.9786214422364785	KRT6C, KRT6A, KRT35	761	153	20581	0.5302878050037361	1.0	0.9994108291489672	100.0
Annotation Cluster 53	Enrichment Score: 0.28946823361419793
Category	Term	Count	%	PValue	Genes	List Total	Pop Hits	Pop Total	Fold Enrichment	Bonferroni	Benjamini	FDR
INTERPRO	IPR003591:Leucine-rich repeat, typical subtype	9	1.1320754716981132	0.3692833425107425	FLRT3, AMIGO3, TLR10, LRFN1, LRIG1, LRRC49, CD180, LRRC7, PXDNL	709	178	18559	1.3235210218538533	1.0	0.9994819719421719	99.94778895039585
INTERPRO	IPR001611:Leucine-rich repeat	12	1.509433962264151	0.42023446897005184	LRRIQ3, FLRT3, AMIGO3, TLR10, NTRK2, LRFN1, LRIG1, LRRC23, LRRC49, CD180, LRRC7, PXDNL	709	263	18559	1.1943561059061392	1.0	0.9997120560293233	99.98688081635339
SMART	SM00369:LRR_TYP	9	1.1320754716981132	0.4378301272048094	FLRT3, AMIGO3, TLR10, LRFN1, LRIG1, LRRC49, CD180, LRRC7, PXDNL	410	178	10057	1.2402439024390244	1.0	0.9968473505991252	99.95455617093138
UP_KEYWORDS	Leucine-rich repeat	13	1.6352201257861636	0.4739829367551795	FLRT3, LRRIQ3, TLR10, LRIG1, LRRC23, LRRC49, CD180, PXDNL, AMIGO3, MACF1, NTRK2, LRFN1, LRRC7	761	311	20581	1.1304849347828843	1.0	0.8722598011839534	99.98756895774451
UP_SEQ_FEATURE	repeat:LRR 5	10	1.257861635220126	0.49642059606422684	FLRT3, AMIGO3, TLR10, LRFN1, LRIG1, LRRC23, LRRC49, CD180, LRRC7, PXDNL	748	231	20063	1.1611338750376183	1.0	0.9999984408295733	99.99936285180775
UP_SEQ_FEATURE	repeat:LRR 6	9	1.1320754716981132	0.5188592499643649	FLRT3, AMIGO3, TLR10, LRFN1, LRIG1, LRRC49, CD180, LRRC7, PXDNL	748	209	20063	1.1550226441163676	1.0	0.9999989684801551	99.99971225152997
UP_SEQ_FEATURE	repeat:LRR 1	13	1.6352201257861636	0.5358101694822515	LRRIQ3, FLRT3, TLR10, PDS5A, LRIG1, LRRC23, LRRC49, CD180, PXDNL, AMIGO3, NTRK2, LRFN1, LRRC7	748	321	20063	1.0862570176753794	1.0	0.9999990641841316	99.99984605425463
UP_SEQ_FEATURE	repeat:LRR 2	13	1.6352201257861636	0.5401892778363105	LRRIQ3, FLRT3, TLR10, PDS5A, LRIG1, LRRC23, LRRC49, CD180, PXDNL, AMIGO3, NTRK2, LRFN1, LRRC7	748	322	20063	1.0828835486763875	1.0	0.9999991186075994	99.9998695098072
UP_SEQ_FEATURE	repeat:LRR 4	10	1.257861635220126	0.6121557889121599	FLRT3, AMIGO3, TLR10, LRFN1, LRIG1, LRRC23, LRRC49, CD180, LRRC7, PXDNL	748	255	20063	1.0518506867987836	1.0	0.9999996865392854	99.9999932945875
UP_SEQ_FEATURE	repeat:LRR 7	7	0.8805031446540881	0.6438249137479729	FLRT3, TLR10, LRFN1, LRIG1, LRRC49, CD180, LRRC7	748	176	20063	1.0667917476908118	1.0	0.9999998253876067	99.99999848198587
UP_SEQ_FEATURE	repeat:LRR 3	11	1.3836477987421385	0.6915820053377411	FLRT3, AMIGO3, TLR10, PDS5A, LRFN1, LRIG1, LRRC23, LRRC49, CD180, LRRC7, PXDNL	748	302	20063	0.9769672769770159	1.0	0.9999999330509206	99.99999987671876
Annotation Cluster 54	Enrichment Score: 0.27592163103205886
Category	Term	Count	%	PValue	Genes	List Total	Pop Hits	Pop Total	Fold Enrichment	Bonferroni	Benjamini	FDR
UP_SEQ_FEATURE	repeat:LRR 15	4	0.5031446540880503	0.29536853833519894	TLR10, LRIG1, CD180, LRRC7	748	51	20063	2.103701373597567	1.0	0.999960839512672	99.77687551082155
UP_SEQ_FEATURE	repeat:LRR 14	4	0.5031446540880503	0.38762696542350517	TLR10, LRIG1, CD180, LRRC7	748	60	20063	1.7881461675579322	1.0	0.9999941697371401	99.98069430955762
UP_SEQ_FEATURE	repeat:LRR 17	3	0.37735849056603776	0.38976352684085147	LRIG1, CD180, LRRC7	748	36	20063	2.2351827094474155	1.0	0.9999939036737149	99.98183589081728
UP_SEQ_FEATURE	repeat:LRR 16	3	0.37735849056603776	0.5033485606431054	LRIG1, CD180, LRRC7	748	45	20063	1.7881461675579324	1.0	0.9999983212645154	99.99949959642672
UP_SEQ_FEATURE	repeat:LRR 13	4	0.5031446540880503	0.532684583772916	TLR10, LRIG1, CD180, LRRC7	748	75	20063	1.4305169340463457	1.0	0.9999990543871979	99.9998269408284
UP_SEQ_FEATURE	repeat:LRR 10	5	0.628930817610063	0.6314069552215446	FLRT3, TLR10, LRIG1, CD180, LRRC7	748	116	20063	1.1561289876452148	1.0	0.9999997611480005	99.999997240458
UP_SEQ_FEATURE	repeat:LRR 8	6	0.7547169811320755	0.649428054733804	FLRT3, TLR10, LRIG1, LRRC49, CD180, LRRC7	748	148	20063	1.0873861829744185	1.0	0.9999998307377023	99.99999884871882
UP_SEQ_FEATURE	repeat:LRR 12	4	0.5031446540880503	0.6563375125366804	TLR10, LRIG1, CD180, LRRC7	748	90	20063	1.1920974450386215	1.0	0.9999998452693817	99.99999918638831
UP_SEQ_FEATURE	repeat:LRR 11	4	0.5031446540880503	0.7308745915256523	TLR10, LRIG1, CD180, LRRC7	748	101	20063	1.062265050034415	1.0	0.9999999808485754	99.9999999885516
UP_SEQ_FEATURE	repeat:LRR 9	5	0.628930817610063	0.7396986406045725	FLRT3, TLR10, LRIG1, CD180, LRRC7	748	134	20063	1.0008280788570516	1.0	0.999999983179589	99.99999999359892
Annotation Cluster 55	Enrichment Score: 0.2645560199143478
Category	Term	Count	%	PValue	Genes	List Total	Pop Hits	Pop Total	Fold Enrichment	Bonferroni	Benjamini	FDR
GOTERM_CC_DIRECT	GO:0005834~heterotrimeric G-protein complex	3	0.37735849056603776	0.36687182157257187	GNG2, GNAS, GNG7	706	33	18224	2.3466391964975535	1.0	0.965940267025637	99.85836767441626
GOTERM_BP_DIRECT	GO:0071377~cellular response to glucagon stimulus	3	0.37735849056603776	0.4739621641206989	GNG2, GNAS, GNG7	666	40	16792	1.890990990990991	1.0	0.9998101943993771	99.99885425344955
KEGG_PATHWAY	hsa04724:Glutamatergic synapse	3	0.37735849056603776	0.9248555570595395	GNG2, GNAS, GNG7	252	114	6879	0.7183583959899749	1.0	0.993979063261382	99.99999999999969
Annotation Cluster 56	Enrichment Score: 0.24111474046053008
Category	Term	Count	%	PValue	Genes	List Total	Pop Hits	Pop Total	Fold Enrichment	Bonferroni	Benjamini	FDR
UP_SEQ_FEATURE	domain:Helix-loop-helix motif	6	0.7547169811320755	0.427195419189117	ASCL1, NPAS3, ID1, HEYL, SPZ1, CLOCK	748	115	20063	1.3994187398279472	1.0	0.9999961743998819	99.99397751962562
INTERPRO	IPR011598:Myc-type, basic helix-loop-helix (bHLH) domain	5	0.628930817610063	0.6504962624722391	ASCL1, NPAS3, ID1, HEYL, CLOCK	709	116	18559	1.1282889937259861	1.0	0.9999949595784622	99.9999967363433
SMART	SM00353:HLH	5	0.628930817610063	0.6804314611567395	ASCL1, NPAS3, ID1, HEYL, CLOCK	410	113	10057	1.0853658536585367	1.0	0.9995811800232888	99.99997604047054
Annotation Cluster 57	Enrichment Score: 0.20860981984556837
Category	Term	Count	%	PValue	Genes	List Total	Pop Hits	Pop Total	Fold Enrichment	Bonferroni	Benjamini	FDR
UP_KEYWORDS	Transmembrane	209	26.28930817610063	0.5365186555955911	KLRC4, KLRC2, KLRC3, AQP5, ZNRF4, AQP4, ATP2B4, CHRNA9, AQP11, S1PR5, TMEM185A, IZUMO2, PLD3, HTR4, UBR4, TMEM200C, UBE2J2, SYNJ2BP, CRHR1, TMEM134, ATP2C2, HUWE1, HAS1, HTR7, KIAA1524, RYR1, CDCA7L, GGCX, DCBLD2, ERBB4, CRELD1, RER1, SEMA5B, MUSK, MACF1, UPK1A, UPK1B, PPP1R3F, KLRF1, ACER3, PTH2R, PCDH17, TMEM115, SYNE1, WSCD1, NTRK2, AVPR1B, C19ORF12, SPG7, TM7SF3, FAM168B, ASGR2, DNAJC16, IL13…	761	5651	20581	1.0002367215598695	1.0	0.8931220472697341	99.99788620941031
UP_KEYWORDS	Transmembrane helix	208	26.163522012578618	0.5487983429220454	KLRC4, KLRC2, KLRC3, AQP5, ZNRF4, AQP4, ATP2B4, CHRNA9, AQP11, S1PR5, TMEM185A, IZUMO2, PLD3, HTR4, UBR4, TMEM200C, UBE2J2, SYNJ2BP, CRHR1, TMEM134, ATP2C2, HUWE1, HAS1, HTR7, KIAA1524, RYR1, CDCA7L, GGCX, DCBLD2, ERBB4, CRELD1, RER1, SEMA5B, MUSK, MACF1, UPK1A, UPK1B, PPP1R3F, KLRF1, ACER3, PTH2R, PCDH17, TMEM115, SYNE1, WSCD1, NTRK2, AVPR1B, C19ORF12, SPG7, TM7SF3, FAM168B, ASGR2, DNAJC16, IL13…	761	5634	20581	0.9984545678877585	1.0	0.8946333144553651	99.99854848588511
UP_SEQ_FEATURE	transmembrane region	185	23.270440251572328	0.6562721337001518	KLRC4, SLC22A17, KLRC2, CASR, KLRC3, TSPAN6, AQP5, ZNRF4, TNFSF14, AQP4, JAG1, TSPAN9, CSPG5, SLC2A8, GLT8D1, ATP2B4, CHRNA9, AQP11, S1PR5, TMEM185A, UNC5C, DNAJC4, IZUMO2, RNF145, PLD3, UBIAD1, HTR4, UBR4, DLL3, TMEM200C, UBE2J2, SYNJ2BP, IGSF6, CRHR1, TMEM134, ATP2C2, RELT, IGSF1, HAS1, KIAA1524, HTR7, RYR1, NRSN2, NRSN1, GPR52, KIR2DL4, DCBLD2, GGCX, EXTL3, DRD1, CRELD1, ERBB4, TMEM218, KLRK1,…	748	5056	20063	0.9814291168855344	1.0	0.9999998599495453	99.99999918368476
GOTERM_CC_DIRECT	GO:0016021~integral component of membrane	193	24.27672955974843	0.7576683357739843	KLRC4, SLC22A17, KLRC2, CASR, KLRC3, TSPAN6, ZNRF4, AQP4, TNFSF14, JAG1, TSPAN9, CSPG5, SLC2A8, GLT8D1, ATP2B4, AQP11, S1PR5, TMEM185A, UNC5C, DNAJC4, IZUMO2, RNF145, PLD3, CSNK1G1, UBIAD1, UBR4, DLL3, TMEM200C, ZNF7, UBE2J2, IGSF6, CRHR1, TMEM134, ATP2C2, RELT, HUWE1, IGSF1, HAS1, KIAA1524, RYR1, CDCA7L, NRSN2, NRSN1, GPR52, KIR2DL4, GGCX, BBS4, EXTL3, CRELD1, ERBB4, TMEM218, KLRK1, RER1, LRIG1,…	706	5163	18224	0.9649264021236309	1.0	0.9965514171869718	99.99999985360263
Annotation Cluster 58	Enrichment Score: 0.20599080877995654
Category	Term	Count	%	PValue	Genes	List Total	Pop Hits	Pop Total	Fold Enrichment	Bonferroni	Benjamini	FDR
SMART	SM00133:S_TK_X	3	0.37735849056603776	0.6093424751278891	PRKCI, AKT2, CDC42BPB	410	50	10057	1.4717560975609756	1.0	0.9989692748242855	99.99964911585246
UP_SEQ_FEATURE	domain:AGC-kinase C-terminal	3	0.37735849056603776	0.622240725865997	PRKCI, AKT2, CDC42BPB	748	56	20063	1.436903170359053	1.0	0.9999997444523643	99.99999576473452
INTERPRO	IPR000961:AGC-kinase, C-terminal	3	0.37735849056603776	0.6356348333535314	PRKCI, AKT2, CDC42BPB	709	56	18559	1.4023020350594402	1.0	0.999993346381202	99.99999353965725
Annotation Cluster 59	Enrichment Score: 0.1967205483778372
Category	Term	Count	%	PValue	Genes	List Total	Pop Hits	Pop Total	Fold Enrichment	Bonferroni	Benjamini	FDR
INTERPRO	IPR018200:Peptidase C19, ubiquitin carboxyl-terminal hydrolase 2, conserved site	4	0.5031446540880503	0.5583423911679241	USP46, USP37, USP10, USP15	709	76	18559	1.3777002449706777	1.0	0.9999744970662527	99.9998485544055
INTERPRO	IPR001394:Peptidase C19, ubiquitin carboxyl-terminal hydrolase 2	4	0.5031446540880503	0.5933333975174819	USP46, USP37, USP10, USP15	709	80	18559	1.3088152327221438	1.0	0.9999850502712893	99.99996087554041
GOTERM_MF_DIRECT	GO:0036459~thiol-dependent ubiquitinyl hydrolase activity	3	0.37735849056603776	0.7756020675943733	USP46, USP37, USP15	676	70	16881	1.0702240067624682	1.0	0.9999369757278335	99.99999998993962
Annotation Cluster 60	Enrichment Score: 0.19551928305670094
Category	Term	Count	%	PValue	Genes	List Total	Pop Hits	Pop Total	Fold Enrichment	Bonferroni	Benjamini	FDR
UP_SEQ_FEATURE	domain:BTB	7	0.8805031446540881	0.4485931159433727	ZBTB48, KLHL5, ZBTB20, NACC2, KBTBD12, KCTD21, KCTD5	748	144	20063	1.3038565805109923	1.0	0.999997289593956	99.99689953416534
INTERPRO	IPR000210:BTB/POZ-like	7	0.8805031446540881	0.6879684358370046	ZBTB48, KLHL5, ZBTB20, NACC2, KBTBD12, KCTD21, KCTD5	709	180	18559	1.0179674032283341	1.0	0.9999970827794835	99.9999994917604
SMART	SM00225:BTB	7	0.8805031446540881	0.7267386734904249	ZBTB48, KLHL5, ZBTB20, NACC2, KBTBD12, KCTD21, KCTD5	410	176	10057	0.9755958980044346	1.0	0.9997466677612888	99.9999970421103
INTERPRO	IPR011333:BTB/POZ fold	7	0.8805031446540881	0.7364164448114383	ZBTB48, KLHL5, ZBTB20, NACC2, KBTBD12, KCTD21, KCTD5	709	190	18559	0.9643901714794744	1.0	0.9999992711367712	99.99999996805164
Annotation Cluster 61	Enrichment Score: 0.19036082538810017
Category	Term	Count	%	PValue	Genes	List Total	Pop Hits	Pop Total	Fold Enrichment	Bonferroni	Benjamini	FDR
UP_SEQ_FEATURE	zinc finger region:C2H2-type 10	15	1.8867924528301887	0.3957926147598223	ZBTB48, ZNF287, ZNF7, ZNF780B, ZNF780A, ZNF331, ZNF677, ZNF157, ZNF227, ZFHX4, ZNF146, ZNF461, ZNF319, ZNF41, ZNF436	748	341	20063	1.1798618407640316	1.0	0.9999945446117537	99.98472388012732
UP_SEQ_FEATURE	zinc finger region:C2H2-type 9	16	2.0125786163522013	0.4711607157950669	ZBTB48, ZNF287, ZNF7, ZNF780B, ZNF780A, ZNF331, ZNF677, SALL3, ZNF157, ZNF227, ZFHX4, ZNF146, ZNF461, ZNF319, ZNF41, ZNF436	748	385	20063	1.1146885200361136	1.0	0.9999979438982869	99.99850401161966
UP_SEQ_FEATURE	zinc finger region:C2H2-type 5	22	2.767295597484277	0.4949055064266216	ZBTB48, TSHZ2, ZBTB20, ZNF287, ZNF800, ZNF7, ZNF780B, ZNF780A, ZNF331, ZNF677, SALL3, ZNF157, FEZF2, SALL2, ZNF227, ZFHX4, ZNF146, ZNF461, ZNF319, ZNF449, ZNF41, ZNF436	748	550	20063	1.0728877005347592	1.0	0.999998527524604	99.99932858164236
UP_SEQ_FEATURE	zinc finger region:C2H2-type 6	20	2.515723270440252	0.49833644567001656	ZBTB48, ZNF287, ZNF800, ZNF7, ZNF780B, ZNF780A, ZNF331, ZNF677, SALL3, ZNF157, FEZF2, SALL2, ZNF227, ZFHX4, ZNF146, ZNF461, ZNF319, ZNF449, ZNF41, ZNF436	748	501	20063	1.0707462081185222	1.0	0.9999981819751761	99.99940382864794
UP_SEQ_FEATURE	zinc finger region:C2H2-type 7	18	2.2641509433962264	0.5586708730871065	ZBTB48, ZNF287, ZNF800, ZNF7, ZNF780B, ZNF780A, ZNF331, ZNF677, SALL3, ZNF157, SALL2, ZNF227, ZFHX4, ZNF146, ZNF461, ZNF449, ZNF41, ZNF436	748	463	20063	1.0427634238458785	1.0	0.9999988768668476	99.999936192969
UP_SEQ_FEATURE	zinc finger region:C2H2-type 11	12	1.509433962264151	0.568324506761603	ZNF157, ZBTB48, ZFHX4, ZNF227, ZNF287, ZNF461, ZNF7, ZNF780B, ZNF780A, ZNF331, ZNF436, ZNF41	748	301	20063	1.0693232895695277	1.0	0.9999988374760057	99.99995661300729
UP_SEQ_FEATURE	zinc finger region:C2H2-type 1	21	2.6415094339622645	0.5889906007427761	ZBTB48, TSHZ2, ZBTB20, ZNF287, ZNF7, ZNF780B, ZNF780A, ZNF331, ZNF677, SALL3, ZNF157, FEZF2, SALL2, ZNF227, ZFHX4, ZNF146, ZNF461, ZNF319, ZNF449, ZNF41, ZNF436	748	554	20063	1.016725708990521	1.0	0.9999993574086729	99.99998155826758
UP_SEQ_FEATURE	zinc finger region:C2H2-type 8	16	2.0125786163522013	0.6282876426325051	ZBTB48, ZNF287, ZNF7, ZNF780B, ZNF780A, ZNF331, ZNF677, SALL3, ZNF157, ZNF227, ZFHX4, ZNF146, ZNF461, ZNF319, ZNF41, ZNF436	748	427	20063	1.0050470262620697	1.0	0.9999997548824985	99.99999680358714
UP_SEQ_FEATURE	zinc finger region:C2H2-type 4	21	2.6415094339622645	0.6933668361383496	ZBTB48, TSHZ2, ZBTB20, ZNF287, ZNF800, ZNF7, ZNF780B, ZNF780A, ZNF331, ZNF677, SALL3, ZNF157, FEZF2, SALL2, ZNF227, ZNF146, ZNF461, ZNF319, ZNF449, ZNF41, ZNF436	748	588	20063	0.9579354469060352	1.0	0.999999931632317	99.99999988858606
INTERPRO	IPR015880:Zinc finger, C2H2-like	26	3.270440251572327	0.8097278814910187	TSHZ2, ZNF800, ZNF638, ZNF780B, ZNF780A, ZNF331, ZNF677, BAF45B, ZNF853, ZNF227, ZNF146, ZNF449, ZBTB48, ZBTB20, ZNF646, ZNF287, ZNF7, SALL3, ZNF157, SALL2, FEZF2, ZFHX4, ZNF461, ZNF319, ZNF41, ZNF436	709	762	18559	0.8931547519888646	1.0	0.9999999168250812	99.99999999984742
UP_SEQ_FEATURE	zinc finger region:C2H2-type 3	21	2.6415094339622645	0.8116328477185208	ZBTB48, ZBTB20, ZNF287, ZNF800, ZNF7, ZNF780B, ZNF780A, ZNF331, ZNF677, SALL3, ZNF157, FEZF2, SALL2, ZNF227, ZFHX4, ZNF146, ZNF461, ZNF319, ZNF449, ZNF41, ZNF436	748	636	20063	0.8856384320452024	1.0	0.9999999988970641	99.99999999997728
INTERPRO	IPR013087:Zinc finger C2H2-type/integrase DNA-binding domain	24	3.018867924528302	0.8230453694285	ZBTB48, ZBTB20, ZNF287, ZNF646, ZNF800, ZNF7, ZNF780B, ZNF780A, ZNF331, ZNF677, BAF45B, SALL3, ZNF157, FEZF2, SALL2, ZNF853, ZNF227, ZFHX4, ZNF146, ZNF461, ZNF319, ZNF449, ZNF41, ZNF436	709	712	18559	0.882347347902569	1.0	0.9999999479157772	99.99999999995359
INTERPRO	IPR007087:Zinc finger, C2H2	26	3.270440251572327	0.8725122920799	TSHZ2, ZNF800, ZNF638, ZNF780B, ZNF780A, ZNF331, ZNF677, BAF45B, ZNF853, ZNF227, ZNF146, ZNF449, ZBTB48, ZBTB20, ZNF646, ZNF287, ZNF7, SALL3, ZNF157, SALL2, FEZF2, ZFHX4, ZNF461, ZNF319, ZNF41, ZNF436	709	799	18559	0.8517946445751123	1.0	0.9999999950308939	99.99999999999979
UP_SEQ_FEATURE	zinc finger region:C2H2-type 2	19	2.3899371069182394	0.8814425061140869	TSHZ2, ZBTB20, ZNF287, ZNF800, ZNF7, ZNF780B, ZNF780A, ZNF331, ZNF677, SALL3, ZNF157, FEZF2, SALL2, ZNF227, ZFHX4, ZNF146, ZNF461, ZNF449, ZNF436	748	615	20063	0.8286531020390419	1.0	0.9999999999660556	99.99999999999999
SMART	SM00355:ZnF_C2H2	26	3.270440251572327	0.8950257586078505	TSHZ2, ZNF800, ZNF638, ZNF780B, ZNF780A, ZNF331, ZNF677, BAF45B, ZNF853, ZNF227, ZNF146, ZNF449, ZBTB48, ZBTB20, ZNF646, ZNF287, ZNF7, SALL3, ZNF157, SALL2, FEZF2, ZFHX4, ZNF461, ZNF319, ZNF41, ZNF436	410	762	10057	0.8369566609051917	1.0	0.9999943009768804	99.9999999999917
Annotation Cluster 62	Enrichment Score: 0.1834515836830341
Category	Term	Count	%	PValue	Genes	List Total	Pop Hits	Pop Total	Fold Enrichment	Bonferroni	Benjamini	FDR
SMART	SM00256:FBOX	3	0.37735849056603776	0.47485486306924723	FBXO27, BTRC, FBXO11	410	39	10057	1.8868667917448405	1.0	0.9965968851920616	99.9817153394524
UP_SEQ_FEATURE	domain:F-box	3	0.37735849056603776	0.7609630155629922	FBXO27, BTRC, FBXO11	748	73	20063	1.1022818841110542	1.0	0.9999999906724173	99.9999999985519
INTERPRO	IPR001810:F-box domain, cyclin-like	3	0.37735849056603776	0.7793289497144386	FBXO27, BTRC, FBXO11	709	74	18559	1.0612015400449815	1.0	0.9999997717001143	99.9999999982662
Annotation Cluster 63	Enrichment Score: 0.14747799416125984
Category	Term	Count	%	PValue	Genes	List Total	Pop Hits	Pop Total	Fold Enrichment	Bonferroni	Benjamini	FDR
UP_SEQ_FEATURE	domain:Cadherin 1	5	0.628930817610063	0.6246187434654898	CDH8, CLSTN3, PCDH9, DSC1, PCDH17	748	115	20063	1.1661822831899558	1.0	0.9999997428691472	99.99999620639461
UP_SEQ_FEATURE	domain:Cadherin 2	5	0.628930817610063	0.6246187434654898	CDH8, CLSTN3, PCDH9, DSC1, PCDH17	748	115	20063	1.1661822831899558	1.0	0.9999997428691472	99.99999620639461
INTERPRO	IPR002126:Cadherin	5	0.628930817610063	0.6636915974557143	CDH8, CLSTN3, PCDH9, DSC1, PCDH17	709	118	18559	1.109165451459444	1.0	0.9999960042212864	99.99999826366628
INTERPRO	IPR015919:Cadherin-like	5	0.628930817610063	0.6765439199085805	CDH8, CLSTN3, PCDH9, DSC1, PCDH17	709	120	18559	1.0906793606017866	1.0	0.9999968248676759	99.99999908347054
SMART	SM00112:CA	5	0.628930817610063	0.7001840011866456	CDH8, CLSTN3, PCDH9, DSC1, PCDH17	410	116	10057	1.057296047098402	1.0	0.9996125786908416	99.99998978591482
UP_SEQ_FEATURE	domain:Cadherin 5	4	0.5031446540880503	0.7546204725653896	CDH8, PCDH9, DSC1, PCDH17	748	105	20063	1.021797810033104	1.0	0.9999999893934319	99.99999999771367
UP_SEQ_FEATURE	domain:Cadherin 3	4	0.5031446540880503	0.7920858496187881	CDH8, PCDH9, DSC1, PCDH17	748	112	20063	0.9579354469060352	1.0	0.9999999972968775	99.99999999987286
UP_SEQ_FEATURE	domain:Cadherin 4	4	0.5031446540880503	0.7920858496187881	CDH8, PCDH9, DSC1, PCDH17	748	112	20063	0.9579354469060352	1.0	0.9999999972968775	99.99999999987286
INTERPRO	IPR020894:Cadherin conserved site	4	0.5031446540880503	0.8104391960404138	CDH8, PCDH9, DSC1, PCDH17	709	113	18559	0.9265948550245265	1.0	0.9999999097532791	99.99999999985651
Annotation Cluster 64	Enrichment Score: 0.14291553265162435
Category	Term	Count	%	PValue	Genes	List Total	Pop Hits	Pop Total	Fold Enrichment	Bonferroni	Benjamini	FDR
GOTERM_BP_DIRECT	GO:0098609~cell-cell adhesion	11	1.3836477987421385	0.6353191373435044	FLRT3, SEPT2, MACF1, KIAA1524, KTN1, RDX, MKL2, PAICS, YWHAE, PARK7, MPRIP	666	271	16792	1.0234145584699088	1.0	0.9999764294068583	99.99999825704221
GOTERM_MF_DIRECT	GO:0098641~cadherin binding involved in cell-cell adhesion	11	1.3836477987421385	0.7277808133646102	SEPT2, EZR, MACF1, KIAA1524, KTN1, RDX, MKL2, PAICS, YWHAE, PARK7, MPRIP	676	290	16881	0.9472097531116098	1.0	0.9998550616035077	99.999999802726
GOTERM_CC_DIRECT	GO:0005913~cell-cell adherens junction	11	1.3836477987421385	0.805862343620547	SEPT2, EZR, MACF1, KIAA1524, KTN1, RDX, MKL2, PAICS, YWHAE, PARK7, MPRIP	706	323	18224	0.8790815565826748	1.0	0.9980683939992091	99.99999999392558
Annotation Cluster 65	Enrichment Score: 0.14013021528675643
Category	Term	Count	%	PValue	Genes	List Total	Pop Hits	Pop Total	Fold Enrichment	Bonferroni	Benjamini	FDR
GOTERM_BP_DIRECT	GO:0035725~sodium ion transmembrane transport	4	0.5031446540880503	0.5565628244633014	SLC8A2, SLC4A7, SCNN1G, SCNN1D	666	73	16792	1.381545929491135	1.0	0.9999299414343334	99.99994437861675
UP_KEYWORDS	Sodium transport	4	0.5031446540880503	0.8114003619985303	SLC8A2, SLC4A7, SCNN1G, SCNN1D	761	117	20581	0.9246043779552321	1.0	0.978090911769098	99.99999999277404
UP_KEYWORDS	Sodium	4	0.5031446540880503	0.841123879346291	SLC8A2, SLC4A7, SCNN1G, SCNN1D	761	124	20581	0.8724089695222754	1.0	0.9834136738386005	99.99999999934494
Annotation Cluster 66	Enrichment Score: 0.13341809293688783
Category	Term	Count	%	PValue	Genes	List Total	Pop Hits	Pop Total	Fold Enrichment	Bonferroni	Benjamini	FDR
INTERPRO	IPR012677:Nucleotide-binding, alpha-beta plait	10	1.257861635220126	0.6812673597774234	RBM46, RBFOX3, G3BP2, RBMS3, RBM6, MYEF2, ZNF638, TNRC6B, RCAN2, HNRNPA0	709	264	18559	0.9915266914561697	1.0	0.999996677914195	99.99999927991168
INTERPRO	IPR000504:RNA recognition motif domain	8	1.0062893081761006	0.7634268329491617	RBM46, RBFOX3, G3BP2, RBMS3, RBM6, MYEF2, ZNF638, HNRNPA0	709	226	18559	0.9265948550245265	1.0	0.9999997063108399	99.9999999945733
SMART	SM00360:RRM	8	1.0062893081761006	0.764998738110386	RBM46, RBFOX3, G3BP2, RBMS3, RBM6, MYEF2, ZNF638, HNRNPA0	410	212	10057	0.9256327657616199	1.0	0.9998589382222004	99.99999960590816
Annotation Cluster 67	Enrichment Score: 0.13094728838110462
Category	Term	Count	%	PValue	Genes	List Total	Pop Hits	Pop Total	Fold Enrichment	Bonferroni	Benjamini	FDR
INTERPRO	IPR006652:Kelch repeat type 1	3	0.37735849056603776	0.7069529142802888	KLHL5, KBTBD12, ATRN	709	64	18559	1.22701428067701	1.0	0.9999983643456668	99.99999981842691
UP_SEQ_FEATURE	repeat:Kelch 4	3	0.37735849056603776	0.7402031435967239	KLHL5, KBTBD12, ATRN	748	70	20063	1.1495225362872423	1.0	0.9999999817963182	99.99999999381187
UP_SEQ_FEATURE	repeat:Kelch 2	3	0.37735849056603776	0.7472888421362414	KLHL5, KBTBD12, ATRN	748	71	20063	1.1333320780296756	1.0	0.999999985962506	99.99999999617948
UP_SEQ_FEATURE	repeat:Kelch 1	3	0.37735849056603776	0.7472888421362414	KLHL5, KBTBD12, ATRN	748	71	20063	1.1333320780296756	1.0	0.999999985962506	99.99999999617948
UP_SEQ_FEATURE	repeat:Kelch 3	3	0.37735849056603776	0.7472888421362414	KLHL5, KBTBD12, ATRN	748	71	20063	1.1333320780296756	1.0	0.999999985962506	99.99999999617948
UP_KEYWORDS	Kelch repeat	3	0.37735849056603776	0.7500830679803612	KLHL5, KBTBD12, ATRN	761	72	20581	1.126861585632939	1.0	0.9611741198703408	99.9999996282593
Annotation Cluster 68	Enrichment Score: 0.10502030743185645
Category	Term	Count	%	PValue	Genes	List Total	Pop Hits	Pop Total	Fold Enrichment	Bonferroni	Benjamini	FDR
GOTERM_BP_DIRECT	GO:0035335~peptidyl-tyrosine dephosphorylation	4	0.5031446540880503	0.7567856466678482	DUSP4, TIMM50, PTPN12, RNGTT	666	99	16792	1.018715685382352	1.0	0.9999984132403714	99.99999999866463
GOTERM_MF_DIRECT	GO:0004725~protein tyrosine phosphatase activity	4	0.5031446540880503	0.7685082143387045	DUSP4, TIMM50, PTPN12, RNGTT	676	100	16881	0.9988757396449705	1.0	0.9999284925654707	99.99999998375066
INTERPRO	IPR016130:Protein-tyrosine phosphatase, active site	3	0.37735849056603776	0.7917735919813038	DUSP4, PTPN12, RNGTT	709	76	18559	1.0332751837280083	1.0	0.9999998394724394	99.9999999993307
INTERPRO	IPR000387:Protein-tyrosine/Dual specificity phosphatase	3	0.37735849056603776	0.8254606158896747	DUSP4, PTPN12, RNGTT	709	82	18559	0.9576696824796176	1.0	0.9999999485545558	99.99999999996294
Annotation Cluster 69	Enrichment Score: 0.09247572489005318
Category	Term	Count	%	PValue	Genes	List Total	Pop Hits	Pop Total	Fold Enrichment	Bonferroni	Benjamini	FDR
UP_SEQ_FEATURE	zinc finger region:C2H2-type 11	12	1.509433962264151	0.568324506761603	ZNF157, ZBTB48, ZFHX4, ZNF227, ZNF287, ZNF461, ZNF7, ZNF780B, ZNF780A, ZNF331, ZNF436, ZNF41	748	301	20063	1.0693232895695277	1.0	0.9999988374760057	99.99995661300729
UP_SEQ_FEATURE	domain:KRAB	11	1.3836477987421385	0.8258401732749958	ZNF157, ZNF227, ZNF287, ZNF461, ZNF7, ZNF780B, ZNF780A, ZNF331, ZNF436, ZNF41, ZNF677	748	343	20063	0.8601869319156235	1.0	0.9999999990725703	99.99999999999422
INTERPRO	IPR001909:Krueppel-associated box	11	1.3836477987421385	0.9456258111840117	ZNF157, ZNF227, ZNF287, ZNF461, ZNF7, ZNF780B, ZNF780A, ZNF331, ZNF436, ZNF41, ZNF677	709	402	18559	0.7162670427832628	1.0	0.9999999999936676	100.0
SMART	SM00349:KRAB	11	1.3836477987421385	0.9613585505529096	ZNF157, ZNF227, ZNF287, ZNF461, ZNF7, ZNF780B, ZNF780A, ZNF331, ZNF436, ZNF41, ZNF677	410	392	10057	0.6883213041314087	1.0	0.9999999508350546	100.0
Annotation Cluster 70	Enrichment Score: 0.08365562956887668
Category	Term	Count	%	PValue	Genes	List Total	Pop Hits	Pop Total	Fold Enrichment	Bonferroni	Benjamini	FDR
INTERPRO	IPR009003:Trypsin-like cysteine/serine peptidase domain	5	0.628930817610063	0.7244963125395507	PRSS54, MASP1, HGF, GZMH, COX15	709	128	18559	1.022511900564175	1.0	0.9999990639651561	99.99999993401703
UP_SEQ_FEATURE	domain:Peptidase S1	4	0.5031446540880503	0.7766504978746254	PRSS54, MASP1, HGF, GZMH	748	109	20063	0.9843006426924397	1.0	0.9999999951702251	99.99999999955672
INTERPRO	IPR001254:Peptidase S1	4	0.5031446540880503	0.84123542886649	PRSS54, MASP1, HGF, GZMH	709	120	18559	0.8725434884814293	1.0	0.9999999734512159	99.99999999999216
SMART	SM00020:Tryp_SPc	4	0.5031446540880503	0.864347880270477	PRSS54, MASP1, HGF, GZMH	410	118	10057	0.8315006200909466	1.0	0.9999877197535618	99.99999999974497
INTERPRO	IPR001314:Peptidase S1A, chymotrypsin-type	3	0.37735849056603776	0.9329404462469155	MASP1, HGF, GZMH	709	113	18559	0.6949461412683949	1.0	0.9999999999653918	100.0
Annotation Cluster 71	Enrichment Score: 0.08202660979916193
Category	Term	Count	%	PValue	Genes	List Total	Pop Hits	Pop Total	Fold Enrichment	Bonferroni	Benjamini	FDR
UP_KEYWORDS	GTP-binding	11	1.3836477987421385	0.8182315921920094	DNM3, SEPT2, GBP5, GTPBP8, AK3, GNAS, ARL6, GNL1, TUBB4A, RNGTT, ARL3	761	343	20581	0.8673220367553817	1.0	0.9785275244566788	99.99999999568867
UP_SEQ_FEATURE	nucleotide phosphate-binding region:GTP	10	1.257861635220126	0.8197866695147598	DNM3, SEPT2, GBP5, GTPBP8, AK3, GNAS, ARL6, GNL1, TUBB4A, ARL3	748	310	20063	0.8652320165602898	1.0	0.9999999989958763	99.9999999999895
GOTERM_MF_DIRECT	GO:0005525~GTP binding	13	1.6352201257861636	0.8459468446384176	RANBP17, DNM3, SEPT2, GBP5, GTPBP8, AK3, GNAS, ARL6, BMS1, GNL1, TUBB4A, RNGTT, ARL3	676	384	16881	0.8454026442307692	1.0	0.9999876920555717	99.99999999996936
Annotation Cluster 72	Enrichment Score: 0.07843515401031292
Category	Term	Count	%	PValue	Genes	List Total	Pop Hits	Pop Total	Fold Enrichment	Bonferroni	Benjamini	FDR
UP_SEQ_FEATURE	domain:PDZ	4	0.5031446540880503	0.7970298184101422	MPP2, CNKSR3, SYNJ2BP, LRRC7	748	113	20063	0.9494581420661586	1.0	0.9999999977682655	99.99999999991644
INTERPRO	IPR001478:PDZ domain	5	0.628930817610063	0.8472289591032113	MPDZ, MPP2, CNKSR3, SYNJ2BP, LRRC7	709	155	18559	0.8443969243368671	1.0	0.9999999791207477	99.99999999999582
SMART	SM00228:PDZ	5	0.628930817610063	0.8614283818013422	MPDZ, MPP2, CNKSR3, SYNJ2BP, LRRC7	410	149	10057	0.823129808479293	1.0	0.999988828258052	99.99999999966101
Annotation Cluster 73	Enrichment Score: 0.07696296967052037
Category	Term	Count	%	PValue	Genes	List Total	Pop Hits	Pop Total	Fold Enrichment	Bonferroni	Benjamini	FDR
UP_KEYWORDS	Ribosomal protein	7	0.8805031446540881	0.682979778437026	MRPL51, MRPL21, RPS16, RPS21, MRPL33, MRPL43, MRPL20	761	185	20581	1.0233121426288312	1.0	0.9424193316767423	99.99998962162621
GOTERM_MF_DIRECT	GO:0003735~structural constituent of ribosome	7	0.8805031446540881	0.8832597757209456	MRPL51, MRPL21, RPS16, RPS21, MRPL33, MRPL43, MRPL20	676	222	16881	0.7874020470174317	1.0	0.9999969531514685	99.99999999999957
GOTERM_BP_DIRECT	GO:0006412~translation	6	0.7547169811320755	0.9741252323483927	MRPL51, MRPL21, RPS16, RPS21, MRPL43, MRPL20	666	253	16792	0.5979418153331197	1.0	0.9999999999998247	100.0
Annotation Cluster 74	Enrichment Score: 0.050956272052779465
Category	Term	Count	%	PValue	Genes	List Total	Pop Hits	Pop Total	Fold Enrichment	Bonferroni	Benjamini	FDR
INTERPRO	IPR003877:SPla/RYanodine receptor SPRY	3	0.37735849056603776	0.8785033612086889	FSD1, RYR1, RANBP10	709	94	18559	0.8354139783332833	1.0	0.9999999963655816	99.9999999999999
SMART	SM00449:SPRY	3	0.37735849056603776	0.8936089133627299	FSD1, RYR1, RANBP10	410	92	10057	0.7998674443266173	1.0	0.9999950772200256	99.99999999999008
INTERPRO	IPR001870:B30.2/SPRY domain	3	0.37735849056603776	0.8958602444269101	FSD1, RYR1, RANBP10	709	99	18559	0.7932213531649358	1.0	0.9999999989887868	99.99999999999999
Annotation Cluster 75	Enrichment Score: 0.04918095966161064
Category	Term	Count	%	PValue	Genes	List Total	Pop Hits	Pop Total	Fold Enrichment	Bonferroni	Benjamini	FDR
UP_SEQ_FEATURE	calcium-binding region:2	4	0.5031446540880503	0.8202948196898191	DGKB, MACF1, HPCAL4, CABP7	748	118	20063	0.9092268648599655	1.0	0.9999999989163185	99.99999999999
UP_SEQ_FEATURE	calcium-binding region:1	4	0.5031446540880503	0.8600583731366231	DGKB, MACF1, HPCAL4, CABP7	748	128	20063	0.8381935160427807	1.0	0.9999999998594317	99.99999999999987
INTERPRO	IPR018247:EF-Hand 1, calcium-binding site	5	0.628930817610063	0.911948436438239	DGKB, S100A8, MACF1, HPCAL4, CABP7	709	178	18559	0.7352894565854742	1.0	0.99999999974718	100.0
UP_SEQ_FEATURE	domain:EF-hand 2	5	0.628930817610063	0.9172250525476194	DGKB, S100A8, MACF1, HPCAL4, CABP7	748	185	20063	0.7249241219829455	1.0	0.9999999999989844	100.0
UP_SEQ_FEATURE	domain:EF-hand 1	5	0.628930817610063	0.9172250525476194	DGKB, S100A8, MACF1, HPCAL4, CABP7	748	185	20063	0.7249241219829455	1.0	0.9999999999989844	100.0
SMART	SM00054:EFh	4	0.5031446540880503	0.9364708106830348	DGKB, MACF1, HPCAL4, CABP7	410	144	10057	0.6813685636856368	1.0	0.9999994989748296	99.99999999999999
Annotation Cluster 76	Enrichment Score: 0.03454107705032075
Category	Term	Count	%	PValue	Genes	List Total	Pop Hits	Pop Total	Fold Enrichment	Bonferroni	Benjamini	FDR
UP_SEQ_FEATURE	repeat:5	5	0.628930817610063	0.8544116439148144	ENAH, TRO, RYR1, NUP54, POLR2A	748	161	20063	0.8329873451356827	1.0	0.9999999998429612	99.99999999999974
UP_SEQ_FEATURE	repeat:7	4	0.5031446540880503	0.8768839578086299	ENAH, TRO, NUP54, POLR2A	748	133	20063	0.8066824816050822	1.0	0.9999999999538333	99.99999999999999
UP_SEQ_FEATURE	repeat:9	3	0.37735849056603776	0.9119490098122631	ENAH, NUP54, POLR2A	748	107	20063	0.7520240891598781	1.0	0.9999999999986524	100.0
UP_SEQ_FEATURE	repeat:6	4	0.5031446540880503	0.9148211540971604	ENAH, RYR1, NUP54, POLR2A	748	147	20063	0.7298555785950743	1.0	0.9999999999987808	100.0
UP_SEQ_FEATURE	repeat:8	3	0.37735849056603776	0.9480466133112926	ENAH, NUP54, POLR2A	748	124	20063	0.6489240124202175	1.0	0.9999999999999907	100.0
UP_SEQ_FEATURE	repeat:4	4	0.5031446540880503	0.9758928005399573	ENAH, TRO, NUP54, POLR2A	748	192	20063	0.5587956773618539	1.0	1.0	100.0
UP_SEQ_FEATURE	repeat:3	4	0.5031446540880503	0.9909793790913184	CYLC2, ENAH, NUP54, POLR2A	748	225	20063	0.47683897801544856	1.0	1.0	100.0
Annotation Cluster 77	Enrichment Score: 0.001408100642848216
Category	Term	Count	%	PValue	Genes	List Total	Pop Hits	Pop Total	Fold Enrichment	Bonferroni	Benjamini	FDR
INTERPRO	IPR017970:Homeobox, conserved site	3	0.37735849056603776	0.9948824932986496	ZFHX4, BARHL1, HOXA10	709	190	18559	0.41331007349120336	1.0	1.0	100.0
UP_KEYWORDS	Homeobox	4	0.5031446540880503	0.9969222498554733	TSHZ2, ZFHX4, BARHL1, HOXA10	761	262	20581	0.41289584817084796	1.0	0.999982927591082	100.0
INTERPRO	IPR001356:Homeodomain	4	0.5031446540880503	0.9971706271033022	TSHZ2, ZFHX4, BARHL1, HOXA10	709	256	18559	0.40900476022566995	1.0	1.0	100.0
SMART	SM00389:HOX	4	0.5031446540880503	0.9980792860189822	TSHZ2, ZFHX4, BARHL1, HOXA10	410	250	10057	0.3924682926829268	1.0	0.9999999999999846	100.0
