# Supplementary material for: BAF45b Is Required for Efficient Zika Virus Infection of HAP1 Cells
Source: Viruses. 2021 Oct 6;13(10):2007. doi: 10.3390/v13102007 (PMC8540262; doi:10.3390/v13102007)
Supplement: Supplementary file 1 [file viruses-13-02007-s001.zip › Table S3.xlsx]

## Sheet: S3
Target	NCI-60	Proteomics	CRISPR
CS	Y	Y	Y
KTN1	Y	Y	Y
BAF45B	Y	Y	Y
RPS21	Y	Y
DHX57	Y	Y
MRPL21	Y	Y
BMS1	Y	Y
PRKDC	Y	Y
NOL10	Y	Y
MRPL20	Y	Y
SDAD1	Y	Y
TUBB4A	Y	Y
SYNE1	Y	Y
TNRC6B	Y	Y
TF	Y	Y
MRPL51	Y	Y
MRPL43	Y	Y
ADSL	Y	Y
TIMM50	Y	Y
FXR1	Y	Y
HUWE1	Y	Y
MMP10	Y	Y
POLRMT	Y	Y
FAM168A	Y	Y
IPO4	Y	Y
PAICS	Y	Y
DSC1	Y	Y
PRPF40A	Y	Y
MCM2	Y	Y
POLR2B	Y	Y
RYR1	Y	Y
DPYSL4	Y	Y
AGO1	Y	Y
PLRG1	Y	Y
PSMC4	Y	Y
MRPL33	Y	Y
SMNDC1	Y	Y
LANCL1	Y	Y
RANBP2	Y	Y
AURKAIP1	Y	Y
CSE1L	Y	Y
SLC30A9	Y	Y
USMG5	Y	Y
USP10	Y	Y
PLD3	Y	Y
DHX9	Y	Y
HSPD1	Y	Y
NFIB	Y	Y
INA	Y	Y
KPNA1	Y	Y
PDS5A	Y	Y
MYEF2	Y	Y
GNG2	Y	Y
XRN2	Y	Y
RER1	Y	Y
HNRNPA0	Y	Y
SON	Y	Y
PHB2	Y	Y
RPA3	Y	Y
ZC3H18	Y	Y
BAF53B	Y	Y
SMARCA3	Y	Y
PPP1CA	Y	Y
NOC2L	Y	Y
UMPS	Y	Y
MEX3A	Y	Y
CDC42BPB	Y	Y
POLR2A	Y	Y
SMARCAD1	Y	Y
UBE2H	Y	Y
ITIH4	Y	Y
SEPT2	Y	Y
EMC6	Y		Y
EXTL3	Y		Y
ACADSB	Y		Y
TNPO1	Y		Y
PCBD2	Y		Y
DPY19L2	Y		Y
DNAH12	Y		Y
WBSCR17	Y		Y
B4GALT7	Y		Y
NRK	Y		Y
SEC14L4	Y		Y
ZFHX4	Y		Y
UNC5C	Y		Y
PTS	Y		Y
FAM199X	Y		Y
NAT8B	Y		Y
RPGRIP1L	Y		Y
CRH	Y		Y
NTRK2	Y		Y
BAIAP2L2	Y		Y
TFPI2	Y		Y
DTNB	Y		Y
GABBR2	Y		Y
ZNF780B	Y		Y
ETAA1	Y		Y
GPCPD1	Y		Y
NUDT10	Y		Y
SLC4A7	Y		Y
KLRF1	Y		Y
GABRD	Y		Y
TGM5	Y		Y
RSF1	Y		Y
FKBP1B	Y		Y
