# Supplementary material for: BAF45b Is Required for Efficient Zika Virus Infection of HAP1 Cells
Source: Viruses. 2021 Oct 6;13(10):2007. doi: 10.3390/v13102007 (PMC8540262; doi:10.3390/v13102007)
Supplement: Supplementary file 1 [file viruses-13-02007-s001.zip › Table S4.xlsx]

## Sheet: S4
Annotation Cluster 1	Enrichment Score: 3.8539596168443335
Category	Term	Count	%	PValue	Genes	List Total	Pop Hits	Pop Total	Fold Enrichment	Bonferroni	Benjamini	FDR
GOTERM_BP_DIRECT	GO:0070125~mitochondrial translational elongation	6	5.714285714285714	1.3198022249719815E-4	MRPL20, MRPL51, AURKAIP1, MRPL43, MRPL21, MRPL33	98	85	16792	12.095078031212484	0.07772258406136023	0.042754174345245075	0.042754174345245075
GOTERM_BP_DIRECT	GO:0070126~mitochondrial translational termination	6	5.714285714285714	1.394915965587115E-4	MRPL20, MRPL51, AURKAIP1, MRPL43, MRPL21, MRPL33	98	86	16792	11.954437588989084	0.08195999703197854	0.042754174345245075	0.042754174345245075
GOTERM_CC_DIRECT	GO:0005762~mitochondrial large ribosomal subunit	5	4.761904761904762	1.4895814257051416E-4	MRPL20, MRPL51, MRPL43, MRPL21, MRPL33	103	48	18224	18.43042071197411	0.030510467820514475	0.020396221674248607	0.020200104158150066
Annotation Cluster 2	Enrichment Score: 2.6280346803686627
Category	Term	Count	%	PValue	Genes	List Total	Pop Hits	Pop Total	Fold Enrichment	Bonferroni	Benjamini	FDR
GOTERM_MF_DIRECT	GO:0008536~Ran GTPase binding	4	3.8095238095238098	7.290862928615334E-4	RANBP2, CSE1L, TNPO1, IPO4	101	30	16881	22.285148514851485	0.1532013236653108	0.08311583738621481	0.08311583738621481
UP_SEQ_FEATURE	domain:Importin N-terminal	3	2.857142857142857	0.002325329171349509	CSE1L, TNPO1, IPO4	105	14	20063	40.94489795918367	0.7291062842009642	1.0	1.0
INTERPRO	IPR001494:Importin-beta, N-terminal	3	2.857142857142857	0.0037812059799350807	CSE1L, TNPO1, IPO4	102	17	18559	32.108996539792386	0.7452831097296369	0.682507679378282	0.682507679378282
SMART	SM00913:SM00913	3	2.857142857142857	0.004796976260329709	CSE1L, TNPO1, IPO4	67	16	10057	28.144589552238806	0.35440002433336215	0.4365248396900035	0.4365248396900035
Annotation Cluster 3	Enrichment Score: 2.233603339166553
Category	Term	Count	%	PValue	Genes	List Total	Pop Hits	Pop Total	Fold Enrichment	Bonferroni	Benjamini	FDR
UP_KEYWORDS	Ribonucleoprotein	8	7.6190476190476195	7.668191017596456E-4	MRPL20, MRPL51, AGO1, RPS21, MRPL43, MRPL21, MRPL33, HNRNPA0	105	296	20581	5.297554697554697	0.13496421740635567	0.03623220255814325	0.03393174525286432
UP_KEYWORDS	Ribosomal protein	6	5.714285714285714	0.0024938998338136643	MRPL20, MRPL51, RPS21, MRPL43, MRPL21, MRPL33	105	185	20581	6.357065637065637	0.3762064369518242	0.06733529551296893	0.06306003865500265
GOTERM_MF_DIRECT	GO:0003735~structural constituent of ribosome	6	5.714285714285714	0.010316197389478126	MRPL20, MRPL51, RPS21, MRPL43, MRPL21, MRPL33	101	222	16881	4.517259834091517	0.9059857980243995	0.5950199027482161	0.5950199027482161
GOTERM_BP_DIRECT	GO:0006412~translation	5	4.761904761904762	0.05895152863031133	MRPL20, MRPL51, RPS21, MRPL43, MRPL21	98	253	16792	3.386303137855933	0.9999999999999999	1.0	1.0
Annotation Cluster 4	Enrichment Score: 2.20317869671451
Category	Term	Count	%	PValue	Genes	List Total	Pop Hits	Pop Total	Fold Enrichment	Bonferroni	Benjamini	FDR
GOTERM_BP_DIRECT	GO:0006607~NLS-bearing protein import into nucleus	4	3.8095238095238098	3.042895240794255E-4	RANBP2, TNPO1, IPO4, KPNA1	98	23	16792	29.799467613132208	0.17018945518211226	0.06217649275356261	0.06217649275356261
GOTERM_MF_DIRECT	GO:0008139~nuclear localization sequence binding	3	2.857142857142857	0.01187980308261685	TNPO1, IPO4, KPNA1	101	28	16881	17.907708628005658	0.9344415034864757	0.5950199027482161	0.5950199027482161
GOTERM_MF_DIRECT	GO:0008565~protein transporter activity	3	2.857142857142857	0.06797788793578177	TNPO1, IPO4, KPNA1	101	72	16881	6.964108910891088	0.9999998930508699	1.0	1.0
Annotation Cluster 5	Enrichment Score: 1.717592907687585
Category	Term	Count	%	PValue	Genes	List Total	Pop Hits	Pop Total	Fold Enrichment	Bonferroni	Benjamini	FDR
UP_KEYWORDS	Helicase	5	4.761904761904762	0.006008576364043024	DHX9, DHX57, HLTF, SMARCAD1, MCM2	105	143	20581	6.853479853479853	0.6798758512787267	0.10315497078971374	0.09660544883481127
GOTERM_MF_DIRECT	GO:0004386~helicase activity	4	3.8095238095238098	0.014031371126343142	DHX9, DHX57, HLTF, SMARCAD1	101	85	16881	7.865346534653465	0.9601171570649015	0.5950199027482161	0.5950199027482161
UP_SEQ_FEATURE	domain:Helicase C-terminal	4	3.8095238095238098	0.018654402762304918	DHX9, DHX57, HLTF, SMARCAD1	105	108	20063	7.0768959435626115	0.9999741696752816	1.0	1.0
INTERPRO	IPR001650:Helicase, C-terminal	4	3.8095238095238098	0.021160685514005306	DHX9, DHX57, HLTF, SMARCAD1	102	108	18559	6.738925199709513	0.9995565783255521	1.0	1.0
UP_SEQ_FEATURE	domain:Helicase ATP-binding	4	3.8095238095238098	0.021490754671961123	DHX9, DHX57, HLTF, SMARCAD1	105	114	20063	6.704427736006684	0.9999949075399166	1.0	1.0
INTERPRO	IPR014001:Helicase, superfamily 1/2, ATP-binding domain	4	3.8095238095238098	0.02219721151562176	DHX9, DHX57, HLTF, SMARCAD1	102	110	18559	6.616399286987522	0.9996975114142094	1.0	1.0
SMART	SM00490:HELICc	4	3.8095238095238098	0.03304264478004301	DHX9, DHX57, HLTF, SMARCAD1	67	107	10057	5.611382340633282	0.9530034224096025	1.0	1.0
SMART	SM00487:DEXDc	4	3.8095238095238098	0.03462972725623882	DHX9, DHX57, HLTF, SMARCAD1	67	109	10057	5.508421196768451	0.9595287304759114	1.0	1.0
Annotation Cluster 6	Enrichment Score: 1.664155817888954
Category	Term	Count	%	PValue	Genes	List Total	Pop Hits	Pop Total	Fold Enrichment	Bonferroni	Benjamini	FDR
UP_KEYWORDS	ATP-binding	15	14.285714285714285	0.010197185275860597	NTRK2, DNAH12, UBE2H, PRKDC, DHX9, NRK, CDC42BPB, PAICS, HSPD1, PSMC4, DHX57, BMS1, HLTF, SMARCAD1, MCM2	105	1391	20581	2.113690048269487	0.855887594119574	0.1363184247113469	0.127663286634436
UP_KEYWORDS	Nucleotide-binding	17	16.19047619047619	0.017399231774213063	NTRK2, DNAH12, UBE2H, PRKDC, DHX9, NRK, CDC42BPB, PAICS, TUBB4A, SEPT2, HSPD1, PSMC4, DHX57, BMS1, HLTF, SMARCAD1, MCM2	105	1788	20581	1.8636252263769044	0.9637530243698167	0.18269193362923716	0.1710924457797618
GOTERM_MF_DIRECT	GO:0005524~ATP binding	15	14.285714285714285	0.057348513168918605	NTRK2, DNAH12, UBE2H, PRKDC, DHX9, NRK, CDC42BPB, PAICS, HSPD1, PSMC4, DHX57, BMS1, HLTF, SMARCAD1, MCM2	101	1495	16881	1.6769760588098943	0.9999985807341059	1.0	1.0
Annotation Cluster 7	Enrichment Score: 1.5565949356425062
Category	Term	Count	%	PValue	Genes	List Total	Pop Hits	Pop Total	Fold Enrichment	Bonferroni	Benjamini	FDR
UP_KEYWORDS	DNA-directed RNA polymerase	3	2.857142857142857	0.016594272913375167	POLR2A, POLR2B, POLRMT	105	39	20581	15.077655677655677	0.9576857575720893	0.18269193362923716	0.1710924457797618
GOTERM_MF_DIRECT	GO:0003899~DNA-directed RNA polymerase activity	3	2.857142857142857	0.021264772462444452	POLR2A, POLR2B, POLRMT	101	38	16881	13.195153725898907	0.9925583337457728	0.5950199027482161	0.5950199027482161
UP_KEYWORDS	Nucleotidyltransferase	3	2.857142857142857	0.06061724926184527	POLR2A, POLR2B, POLRMT	105	79	20581	7.443399638336347	0.9999926337261882	0.44628085105089565	0.41794555892068
Annotation Cluster 8	Enrichment Score: 0.29527084662340247
Category	Term	Count	%	PValue	Genes	List Total	Pop Hits	Pop Total	Fold Enrichment	Bonferroni	Benjamini	FDR
GOTERM_BP_DIRECT	GO:0098609~cell-cell adhesion	3	2.857142857142857	0.46586573852549773	PAICS, SEPT2, KTN1	98	271	16792	1.8968295805407032	1.0	1.0	1.0
GOTERM_MF_DIRECT	GO:0098641~cadherin binding involved in cell-cell adhesion	3	2.857142857142857	0.5148609543877167	PAICS, SEPT2, KTN1	101	290	16881	1.7290201433936496	1.0	1.0	1.0
GOTERM_CC_DIRECT	GO:0005913~cell-cell adherens junction	3	2.857142857142857	0.5422964116221449	PAICS, SEPT2, KTN1	103	323	18224	1.6433316300459888	1.0	1.0	0.9951690821256038
Annotation Cluster 9	Enrichment Score: 0.2162521893673793
Category	Term	Count	%	PValue	Genes	List Total	Pop Hits	Pop Total	Fold Enrichment	Bonferroni	Benjamini	FDR
INTERPRO	IPR011009:Protein kinase-like domain	4	3.8095238095238098	0.5552165956485836	NTRK2, PRKDC, NRK, CDC42BPB	102	531	18559	1.3706288541782061	1.0	1.0	1.0
UP_KEYWORDS	Serine/threonine-protein kinase	3	2.857142857142857	0.5934314984521296	PRKDC, NRK, CDC42BPB	105	393	20581	1.4962559069429298	1.0	1.0	0.9414893617021277
GOTERM_MF_DIRECT	GO:0004672~protein kinase activity	3	2.857142857142857	0.6311015680086947	PRKDC, NRK, CDC42BPB	101	359	16881	1.3967015085909704	1.0	1.0	1.0
GOTERM_MF_DIRECT	GO:0004674~protein serine/threonine kinase activity	3	2.857142857142857	0.6562343360284194	PRKDC, NRK, CDC42BPB	101	376	16881	1.333552770170634	1.0	1.0	1.0
Annotation Cluster 10	Enrichment Score: 0.16833680582388683
Category	Term	Count	%	PValue	Genes	List Total	Pop Hits	Pop Total	Fold Enrichment	Bonferroni	Benjamini	FDR
INTERPRO	IPR011009:Protein kinase-like domain	4	3.8095238095238098	0.5552165956485836	NTRK2, PRKDC, NRK, CDC42BPB	102	531	18559	1.3706288541782061	1.0	1.0	1.0
INTERPRO	IPR017441:Protein kinase, ATP binding site	3	2.857142857142857	0.617166727856494	NTRK2, NRK, CDC42BPB	102	381	18559	1.432684884977613	1.0	1.0	1.0
UP_SEQ_FEATURE	domain:Protein kinase	3	2.857142857142857	0.7126068323633412	NTRK2, NRK, CDC42BPB	105	478	20063	1.199222952779438	1.0	1.0	1.0
INTERPRO	IPR000719:Protein kinase, catalytic domain	3	2.857142857142857	0.7471122146464735	NTRK2, NRK, CDC42BPB	102	487	18559	1.1208479284937793	1.0	1.0	1.0
UP_SEQ_FEATURE	binding site:ATP	3	2.857142857142857	0.789251122955363	NTRK2, NRK, CDC42BPB	105	558	20063	1.0272913466461853	1.0	1.0	1.0
Annotation Cluster 11	Enrichment Score: 0.057748150982845865
Category	Term	Count	%	PValue	Genes	List Total	Pop Hits	Pop Total	Fold Enrichment	Bonferroni	Benjamini	FDR
GOTERM_CC_DIRECT	GO:0016021~integral component of membrane	26	24.761904761904763	0.8335385725007697	RYR1, NRK, PLD3, TIMM50, SYNE1, SEC14L4, EMC6, GABRD, EXTL3, GABBR2, NTRK2, NAT8B, SLC30A9, HUWE1, USMG5, UNC5C, PLRG1, KTN1, CS, SLC4A7, WBSCR17, DPY19L2, RER1, KLRF1, B4GALT7, DSC1	103	5163	18224	0.8910000018804451	1.0	1.0	0.9951690821256038
UP_KEYWORDS	Transmembrane helix	25	23.809523809523807	0.8642875952479819	RYR1, NRK, PLD3, TIMM50, SYNE1, EMC6, GABRD, EXTL3, GABBR2, NTRK2, NAT8B, SLC30A9, HUWE1, USMG5, UNC5C, PLRG1, KTN1, CS, SLC4A7, WBSCR17, DPY19L2, RER1, KLRF1, B4GALT7, DSC1	105	5634	20581	0.8697618202410534	1.0	1.0	0.9414893617021277
UP_KEYWORDS	Transmembrane	25	23.809523809523807	0.8683012975454303	RYR1, NRK, PLD3, TIMM50, SYNE1, EMC6, GABRD, EXTL3, GABBR2, NTRK2, NAT8B, SLC30A9, HUWE1, USMG5, UNC5C, PLRG1, KTN1, CS, SLC4A7, WBSCR17, DPY19L2, RER1, KLRF1, B4GALT7, DSC1	105	5651	20581	0.8671453008738446	1.0	1.0	0.9414893617021277
UP_SEQ_FEATURE	transmembrane region	21	20.0	0.939188928663702	RYR1, GABBR2, NTRK2, NAT8B, SLC30A9, USMG5, UNC5C, PLD3, TIMM50, SYNE1, KTN1, SLC4A7, WBSCR17, DPY19L2, RER1, KLRF1, EMC6, GABRD, B4GALT7, EXTL3, DSC1	105	5056	20063	0.7936313291139241	1.0	1.0	1.0
Annotation Cluster 12	Enrichment Score: 0.03073657108438634
Category	Term	Count	%	PValue	Genes	List Total	Pop Hits	Pop Total	Fold Enrichment	Bonferroni	Benjamini	FDR
INTERPRO	IPR013087:Zinc finger C2H2-type/integrase DNA-binding domain	3	2.857142857142857	0.9038802025588915	BAF45B (DPF1), ZNF780B, ZFHX4	102	712	18559	0.7666473892927957	1.0	1.0	1.0
INTERPRO	IPR015880:Zinc finger, C2H2-like	3	2.857142857142857	0.9234052734914722	BAF45B (DPF1), ZNF780B, ZFHX4	102	762	18559	0.7163424424888065	1.0	1.0	1.0
INTERPRO	IPR007087:Zinc finger, C2H2	3	2.857142857142857	0.9354026700994336	BAF45B (DPF1), ZNF780B, ZFHX4	102	799	18559	0.6831701391445189	1.0	1.0	1.0
SMART	SM00355:ZnF_C2H2	3	2.857142857142857	0.965054601170121	BAF45B (DPF1), ZNF780B, ZFHX4	67	762	10057	0.5909625102832294	1.0	1.0	1.0
